# Supplementary material for: Major QTL with pleiotropic effects controlling time of leaf budburst and flowering-related traits in walnut (Juglans regia L.)
Source: Sci Rep. 2020 Sep 16;10:15207. doi: 10.1038/s41598-020-71809-x (PMC7495441; doi:10.1038/s41598-020-71809-x)
Supplement: Supplementary file 1 — Supplementary Data 1. [file 41598_2020_71809_MOESM1_ESM.xlsx]

## Sheet: supp.Data 1
Supplementary Data 1. Correlation analysis results of 13 different phenological traits examined in the study
Major QTL with pleiotropic effects controlling time of leaf budburst and flowering-related traits in walnut (Juglans regia L.)
Şakir Burak Bükücü, Mehmet Sütyemez, Sina Kefayati, Aibibula Paizila, Abdulqader Jighly, Salih Kafkas
	Year16_T01	Year17_T01	Year18_T01	Year16_T02	Year17_T02	Year18_T02	Year16_T03	Year17_T03	Year18_T03	Year16_T04	Year17_T04	Year18_T04	Year16_T05	Year17_T05	Year18_T05	Year16_T06	Year17_T06	Year18_T06	Year16_T07	Year17_T07	Year18_T07	Year16_T08	Year17_T08	Year18_T08	Year16_T09	Year17_T09	Year18_T09	Year16_T10	Year17_T10	Year18_T10	Year16_T11	Year17_T11	Year18_T11	Year16_T12	Year17_T12	Year18_T12	Year16_T13	Year17_T13	Year18_T13
Year16_T01	1	0.859338	0.869025	0.898062	0.878831	0.874625	0.582124	0.520313	0.597611	0.722526	0.669816	0.680711	0.529586	0.541991	0.603032	0.676666	0.663823	0.719492	0.1564	0.0278416	0.256576	-0.0948817	-0.320204	0.349106	-0.292052	-0.188426	-0.346018	0.322212	0.292877	0.286885	0.187201	0.207426	0.157999	0.162149	0.216187	0.196574	0.292366	0.435993	0.254234
Year17_T01	0.859338	1	0.890505	0.868578	0.947037	0.893221	0.594577	0.573588	0.62439	0.68513	0.702779	0.72323	0.531814	0.61177	0.625116	0.664996	0.707281	0.758102	0.134811	0.0675584	0.248842	-0.0358853	-0.309186	0.347875	-0.241486	-0.192306	-0.349467	0.205691	0.20132	0.225911	0.0841897	0.0628954	0.0192112	0.144795	0.170911	0.14394	0.246342	0.381828	0.183811
Year18_T01	0.869025	0.890505	1	0.884922	0.919721	0.97158	0.627766	0.544974	0.695725	0.732317	0.670616	0.749274	0.591793	0.594881	0.69091	0.697446	0.656566	0.782081	0.201939	0.0918227	0.269098	-0.0700807	-0.340565	0.348319	-0.277576	-0.201203	-0.344342	0.393879	0.374335	0.358724	0.189055	0.157488	0.0906175	0.16257	0.202919	0.208722	0.411823	0.514897	0.314951
Year16_T02	0.898062	0.868578	0.884922	1	0.891903	0.894405	0.643261	0.585821	0.631605	0.672498	0.615368	0.629115	0.547989	0.597752	0.623448	0.632299	0.611798	0.664382	0.0916923	0.00238203	0.237589	-0.0863896	-0.289374	0.320552	-0.251482	-0.159551	-0.244902	0.384869	0.385501	0.321243	0.17968	0.178508	0.109142	0.0824018	0.16866	0.121089	0.371228	0.526657	0.280695
Year17_T02	0.878831	0.947037	0.919721	0.891903	1	0.93107	0.612742	0.583958	0.654755	0.716356	0.719917	0.709714	0.541699	0.616617	0.661221	0.683979	0.715081	0.759325	0.133041	0.0485261	0.277306	-0.0648047	-0.340173	0.397368	-0.278967	-0.205773	-0.311692	0.319701	0.315038	0.307243	0.159729	0.159509	0.0905872	0.145335	0.180421	0.166985	0.336053	0.482543	0.2884
Year18_T02	0.874625	0.893221	0.97158	0.894405	0.93107	1	0.624291	0.537842	0.690035	0.746251	0.698399	0.76186	0.583064	0.574678	0.682664	0.706716	0.682562	0.798339	0.193558	0.0635203	0.260466	-0.0819511	-0.357665	0.365525	-0.280821	-0.196395	-0.319644	0.383403	0.380805	0.360377	0.180763	0.179237	0.116066	0.179112	0.207169	0.232573	0.410014	0.530461	0.330669
Year16_T03	0.582124	0.594577	0.627766	0.643261	0.612742	0.624291	1	0.843021	0.843317	0.173391	0.0604856	0.112003	0.87281	0.845568	0.871129	0.169491	0.103872	0.199836	0.204362	-0.0343014	0.406419	-0.0149208	0.0800981	0.353778	-0.169879	-0.129545	-0.059119	0.283987	0.266705	0.245453	0.12723	0.111156	0.134347	-0.398508	-0.37227	-0.343866	0.253487	0.399954	0.217066
Year17_T03	0.520313	0.573588	0.544974	0.585821	0.583958	0.537842	0.843021	1	0.843505	0.0380914	-0.0128595	0.0325474	0.750407	0.908852	0.832659	0.00621397	-0.0213132	0.0947268	0.221688	-0.262254	0.306333	-0.0802081	-0.0151171	0.236165	-0.226376	-0.214288	-0.0258955	0.145184	0.0722437	0.0691517	-0.0466059	0.045332	0.0370117	-0.492048	-0.485776	-0.47337	0.149026	0.215589	0.0531554
Year18_T03	0.597611	0.62439	0.695725	0.631605	0.654755	0.690035	0.843317	0.843505	1	0.170863	0.0914201	0.211268	0.788251	0.833672	0.913184	0.163142	0.0856353	0.282366	0.276757	-0.0667103	0.18639	-0.0197486	-0.0560294	0.323226	-0.136764	-0.156538	-0.0700811	0.171918	0.161172	0.079094	0.0496297	0.0686222	0.0657256	-0.360895	-0.404076	-0.358848	0.160365	0.273133	0.0763718
Year16_T04	0.722526	0.68513	0.732317	0.672498	0.716356	0.746251	0.173391	0.0380914	0.170863	1	0.919005	0.883695	0.198536	0.128033	0.246346	0.909324	0.887667	0.888914	0.109355	0.213729	0.258409	-0.195028	-0.496694	0.289025	-0.342166	-0.178008	-0.40686	0.391582	0.389088	0.378733	0.238775	0.259161	0.162115	0.603484	0.661957	0.651612	0.394789	0.478561	0.351454
Year17_T04	0.669816	0.702779	0.670616	0.615368	0.719917	0.698399	0.0604856	-0.0128595	0.0914201	0.919005	1	0.914807	0.0773948	0.0804932	0.13519	0.86538	0.945664	0.899176	0.0487574	0.226499	0.148329	-0.10734	-0.59069	0.222678	-0.265911	-0.154393	-0.42946	0.278244	0.282712	0.301482	0.162178	0.194682	0.108775	0.617984	0.680336	0.632453	0.30401	0.397929	0.281334
Year18_T04	0.680711	0.72323	0.749274	0.629115	0.709714	0.76186	0.112003	0.0325474	0.211268	0.883695	0.914807	1	0.13255	0.124564	0.206682	0.857046	0.887448	0.962612	0.0758713	0.21656	0.0804272	-0.0420347	-0.484907	0.169557	-0.264183	-0.185762	-0.470888	0.186329	0.203519	0.221597	0.151817	0.129414	0.0412319	0.583577	0.632131	0.61475	0.249662	0.320054	0.192528
Year16_T05	0.529586	0.531814	0.591793	0.547989	0.541699	0.583064	0.87281	0.750407	0.788251	0.198536	0.0773948	0.13255	1	0.793947	0.815582	0.196442	0.0723977	0.201436	0.637081	0.066181	0.383817	-0.00744856	-0.0476813	0.291124	-0.177309	-0.133406	-0.0699249	0.272063	0.250093	0.271664	0.112897	0.124376	0.141574	-0.237855	-0.310161	-0.316713	0.281099	0.358618	0.230819
Year17_T05	0.541991	0.61177	0.594881	0.597752	0.616617	0.574678	0.845568	0.908852	0.833672	0.128033	0.0804932	0.124564	0.793947	1	0.851036	0.0928934	0.0914941	0.196299	0.298196	0.163136	0.369072	-0.0840542	-0.00939205	0.29905	-0.253615	-0.212114	-0.0481378	0.212699	0.169247	0.197234	0.0204261	0.0462898	0.0537511	-0.389418	-0.329401	-0.394009	0.23848	0.312788	0.17753
Year18_T05	0.603032	0.625116	0.69091	0.623448	0.661221	0.682664	0.871129	0.832659	0.913184	0.246346	0.13519	0.206682	0.815582	0.851036	1	0.190417	0.126009	0.287584	0.290501	0.00181603	0.569795	-0.134314	-0.0844089	0.357495	-0.289076	-0.227529	-0.132215	0.279529	0.228654	0.214067	0.122496	0.121138	0.123096	-0.299347	-0.311511	-0.276323	0.222476	0.351074	0.184539
Year16_T06	0.676666	0.664996	0.697446	0.632299	0.683979	0.706716	0.169491	0.00621397	0.163142	0.909324	0.86538	0.857046	0.196442	0.0928934	0.190417	1	0.868395	0.863007	0.116405	0.208901	0.13892	0.230402	-0.387	0.28358	-0.13925	-0.0773926	-0.399081	0.277251	0.315199	0.296993	0.236557	0.223681	0.134542	0.593823	0.625182	0.584367	0.305666	0.387017	0.250786
Year17_T06	0.663823	0.707281	0.656566	0.611798	0.715081	0.682562	0.103872	-0.0213132	0.0856353	0.887667	0.945664	0.887448	0.0723977	0.0914941	0.126009	0.868395	1	0.888342	-0.0349902	0.271036	0.136497	-0.0265892	-0.296236	0.274438	-0.162457	-0.0502075	-0.370915	0.249196	0.265209	0.271979	0.205611	0.213387	0.141018	0.584996	0.693064	0.594137	0.293604	0.3881	0.267545
Year18_T06	0.719492	0.758102	0.782081	0.664382	0.759325	0.798339	0.199836	0.0947268	0.282366	0.888914	0.899176	0.962612	0.201436	0.196299	0.287584	0.863007	0.888342	1	0.0749171	0.235867	0.12921	-0.0412387	-0.436772	0.430178	-0.259276	-0.149844	-0.427709	0.252256	0.25235	0.24018	0.205003	0.154922	0.0902254	0.572654	0.610793	0.593152	0.308718	0.387627	0.235682
Year16_T07	0.1564	0.134811	0.201939	0.0916923	0.133041	0.193558	0.204362	0.221688	0.276757	0.109355	0.0487574	0.0758713	0.637081	0.298196	0.290501	0.116405	-0.0349902	0.0749171	1	0.168488	0.146072	0.0207434	-0.230059	0.0197134	-0.13479	-0.10429	-0.0847334	0.104783	0.0798538	0.175469	0.0306806	0.0937877	0.0898377	0.131478	-0.0319595	-0.10454	0.188263	0.0799649	0.160244
Year17_T07	0.0278416	0.0675584	0.0918227	0.00238203	0.0485261	0.0635203	-0.0343014	-0.262254	-0.0667103	0.213729	0.226499	0.21656	0.066181	0.163136	0.00181603	0.208901	0.271036	0.235867	0.168488	1	0.135642	-0.00203191	0.00727706	0.136417	-0.0459999	0.0237339	-0.0552115	0.151943	0.233897	0.297703	0.160189	0.00203471	0.0491455	0.267939	0.393465	0.212477	0.206744	0.224839	0.290948
Year18_T07	0.256576	0.248842	0.269098	0.237589	0.277306	0.260466	0.406419	0.306333	0.18639	0.258409	0.148329	0.0804272	0.383817	0.369072	0.569795	0.13892	0.136497	0.12921	0.146072	0.135642	1	-0.284258	-0.0969799	0.202057	-0.419666	-0.234397	-0.180072	0.334246	0.233073	0.362326	0.207195	0.16482	0.17566	0.0155176	0.0708939	0.0671477	0.221238	0.301916	0.295463
Year16_T08	-0.0948817	-0.0358853	-0.0700807	-0.0863896	-0.0648047	-0.0819511	-0.0149208	-0.0802081	-0.0197486	-0.195028	-0.10734	-0.0420347	-0.00744856	-0.0840542	-0.134314	0.230402	-0.0265892	-0.0412387	0.0207434	-0.00203191	-0.284258	1	0.249326	-0.00994889	0.472129	0.235224	0.0117224	-0.260296	-0.165738	-0.18975	0.000995757	-0.0760463	-0.0595715	-0.0061639	-0.0688709	-0.141165	-0.202651	-0.208443	-0.234308
Year17_T08	-0.320204	-0.309186	-0.340565	-0.289374	-0.340173	-0.357665	0.0800981	-0.0151171	-0.0560294	-0.496694	-0.59069	-0.484907	-0.0476813	-0.00939205	-0.0844089	-0.387	-0.296236	-0.436772	-0.230059	0.00727706	-0.0969799	0.249326	1	0.0269446	0.377954	0.328934	0.341057	-0.198923	-0.172309	-0.210645	0.0338582	-0.042325	0.0304312	-0.363572	-0.278543	-0.383389	-0.164407	-0.205787	-0.162464
Year18_T08	0.349106	0.347875	0.348319	0.320552	0.397368	0.365525	0.353778	0.236165	0.323226	0.289025	0.222678	0.169557	0.291124	0.29905	0.357495	0.28358	0.274438	0.430178	0.0197134	0.136417	0.202057	-0.00994889	0.0269446	1	-0.062875	0.0739107	0.013201	0.296793	0.239847	0.135326	0.239893	0.132348	0.190847	0.138588	0.115534	0.109277	0.291149	0.343643	0.215835
Year16_T09	-0.292052	-0.241486	-0.277576	-0.251482	-0.278967	-0.280821	-0.169879	-0.226376	-0.136764	-0.342166	-0.265911	-0.264183	-0.177309	-0.253615	-0.289076	-0.13925	-0.162457	-0.259276	-0.13479	-0.0459999	-0.419666	0.472129	0.377954	-0.062875	1	0.850428	0.335262	-0.1956	-0.193194	-0.3125	-0.059825	-0.123483	-0.0506129	-0.106507	-0.157394	-0.204765	-0.154406	-0.224646	-0.302515
Year17_T09	-0.188426	-0.192306	-0.201203	-0.159551	-0.205773	-0.196395	-0.129545	-0.214288	-0.156538	-0.178008	-0.154393	-0.185762	-0.133406	-0.212114	-0.227529	-0.0773926	-0.0502075	-0.149844	-0.10429	0.0237339	-0.234397	0.235224	0.328934	0.0739107	0.850428	1	0.357112	0.0331095	-0.0185882	-0.114866	0.0988639	-0.0240072	0.0618517	0.0181086	-0.0551904	-0.0518223	0.0660884	-0.0245199	-0.12559
Year18_T09	-0.346018	-0.349467	-0.344342	-0.244902	-0.311692	-0.319644	-0.059119	-0.0258955	-0.0700811	-0.40686	-0.42946	-0.470888	-0.0699249	-0.0481378	-0.132215	-0.399081	-0.370915	-0.427709	-0.0847334	-0.0552115	-0.180072	0.0117224	0.341057	0.013201	0.335262	0.357112	1	0.0159619	0.033905	-0.145461	-0.12684	-0.106359	-0.0158089	-0.287075	-0.34553	-0.425689	0.039339	-0.0166997	-0.0994542
Year16_T10	0.322212	0.205691	0.393879	0.384869	0.319701	0.383403	0.283987	0.145184	0.171918	0.391582	0.278244	0.186329	0.272063	0.212699	0.279529	0.277251	0.249196	0.252256	0.104783	0.151943	0.334246	-0.260296	-0.198923	0.296793	-0.1956	0.0331095	0.0159619	1	0.745199	0.632436	0.341366	0.364242	0.338449	0.138703	0.191308	0.216945	0.806509	0.743688	0.666539
Year17_T10	0.292877	0.20132	0.374335	0.385501	0.315038	0.380805	0.266705	0.0722437	0.161172	0.389088	0.282712	0.203519	0.250093	0.169247	0.228654	0.315199	0.265209	0.25235	0.0798538	0.233897	0.233073	-0.165738	-0.172309	0.239847	-0.193194	-0.0185882	0.033905	0.745199	1	0.719449	0.361703	0.390469	0.398375	0.152616	0.203866	0.292137	0.721733	0.911634	0.760497
Year18_T10	0.286885	0.225911	0.358724	0.321243	0.307243	0.360377	0.245453	0.0691517	0.079094	0.378733	0.301482	0.221597	0.271664	0.197234	0.214067	0.296993	0.271979	0.24018	0.175469	0.297703	0.362326	-0.18975	-0.210645	0.135326	-0.3125	-0.114866	-0.145461	0.632436	0.719449	1	0.316101	0.359041	0.335695	0.183146	0.205104	0.262997	0.604615	0.728813	0.89463
Year16_T11	0.187201	0.0841897	0.189055	0.17968	0.159729	0.180763	0.12723	-0.0466059	0.0496297	0.238775	0.162178	0.151817	0.112897	0.0204261	0.122496	0.236557	0.205611	0.205003	0.0306806	0.160189	0.207195	0.000995757	0.0338582	0.239893	-0.059825	0.0988639	-0.12684	0.341366	0.361703	0.316101	1	0.756823	0.775513	0.254797	0.178849	0.271638	0.350147	0.32147	0.288753
Year17_T11	0.207426	0.0628954	0.157488	0.178508	0.159509	0.179237	0.111156	0.045332	0.0686222	0.259161	0.194682	0.129414	0.124376	0.0462898	0.121138	0.223681	0.213387	0.154922	0.0937877	0.00203471	0.16482	-0.0760463	-0.042325	0.132348	-0.123483	-0.0240072	-0.106359	0.364242	0.390469	0.359041	0.756823	1	0.914691	0.188749	0.14997	0.277022	0.330062	0.317884	0.331391
Year18_T11	0.157999	0.0192112	0.0906175	0.109142	0.0905872	0.116066	0.134347	0.0370117	0.0657256	0.162115	0.108775	0.0412319	0.141574	0.0537511	0.123096	0.134542	0.141018	0.0902254	0.0898377	0.0491455	0.17566	-0.0595715	0.0304312	0.190847	-0.0506129	0.0618517	-0.0158089	0.338449	0.398375	0.335695	0.775513	0.914691	1	0.149628	0.0891642	0.205139	0.322958	0.330908	0.329141
Year16_T12	0.162149	0.144795	0.16257	0.0824018	0.145335	0.179112	-0.398508	-0.492048	-0.360895	0.603484	0.617984	0.583577	-0.237855	-0.389418	-0.299347	0.593823	0.584996	0.572654	0.131478	0.267939	0.0155176	-0.0061639	-0.363572	0.138588	-0.106507	0.0181086	-0.287075	0.138703	0.152616	0.183146	0.254797	0.188749	0.149628	1	0.78724	0.786381	0.197513	0.140383	0.198555
Year17_T12	0.216187	0.170911	0.202919	0.16866	0.180421	0.207169	-0.37227	-0.485776	-0.404076	0.661957	0.680336	0.632131	-0.310161	-0.329401	-0.311511	0.625182	0.693064	0.610793	-0.0319595	0.393465	0.0708939	-0.0688709	-0.278543	0.115534	-0.157394	-0.0551904	-0.34553	0.191308	0.203866	0.205104	0.178849	0.14997	0.0891642	0.78724	1	0.796864	0.238297	0.207091	0.24242
Year18_T12	0.196574	0.14394	0.208722	0.121089	0.166985	0.232573	-0.343866	-0.47337	-0.358848	0.651612	0.632453	0.61475	-0.316713	-0.394009	-0.276323	0.584367	0.594137	0.593152	-0.10454	0.212477	0.0671477	-0.141165	-0.383389	0.109277	-0.204765	-0.0518223	-0.425689	0.216945	0.292137	0.262997	0.271638	0.277022	0.205139	0.786381	0.796864	1	0.255808	0.264056	0.288136
Year16_T13	0.292366	0.246342	0.411823	0.371228	0.336053	0.410014	0.253487	0.149026	0.160365	0.394789	0.30401	0.249662	0.281099	0.23848	0.222476	0.305666	0.293604	0.308718	0.188263	0.206744	0.221238	-0.202651	-0.164407	0.291149	-0.154406	0.0660884	0.039339	0.806509	0.721733	0.604615	0.350147	0.330062	0.322958	0.197513	0.238297	0.255808	1	0.715127	0.708497
Year17_T13	0.435993	0.381828	0.514897	0.526657	0.482543	0.530461	0.399954	0.215589	0.273133	0.478561	0.397929	0.320054	0.358618	0.312788	0.351074	0.387017	0.3881	0.387627	0.0799649	0.224839	0.301916	-0.208443	-0.205787	0.343643	-0.224646	-0.0245199	-0.0166997	0.743688	0.911634	0.728813	0.32147	0.317884	0.330908	0.140383	0.207091	0.264056	0.715127	1	0.735887
Year18_T13	0.254234	0.183811	0.314951	0.280695	0.2884	0.330669	0.217066	0.0531554	0.0763718	0.351454	0.281334	0.192528	0.230819	0.17753	0.184539	0.250786	0.267545	0.235682	0.160244	0.290948	0.295463	-0.234308	-0.162464	0.215835	-0.302515	-0.12559	-0.0994542	0.666539	0.760497	0.89463	0.288753	0.331391	0.329141	0.198555	0.24242	0.288136	0.708497	0.735887	1
