# Supplementary material for: Major QTL with pleiotropic effects controlling time of leaf budburst and flowering-related traits in walnut (Juglans regia L.)
Source: Sci Rep. 2020 Sep 16;10:15207. doi: 10.1038/s41598-020-71809-x (PMC7495441; doi:10.1038/s41598-020-71809-x)
Supplement: Supplementary file 2 — Supplementary Data 2. [file 41598_2020_71809_MOESM2_ESM.xlsx]

## Sheet: supp data 2
Supplementary Data 2 In walnuts, all QTL determined for their phenological traits
Major QTL with pleiotropic effects controlling time of leaf budburst and flowering-related traits in walnut (Juglans regia L.)
Şakir Burak Bükücü, Mehmet Sütyemez, Sina Kefayati, Aibibula Paizila, Abdulqader Jighly, Salih Kafkas
QTL	Trait	Season	Marker	Contig	ContigPos	LG	Pos	P	MAF	R2	Effect	Annotation	ContigStart	ContigEnd	Annotation2	ContigStart	ContigEnd
QTL01	T01	16	100044119|F|0-5:A>C-5:A>C	jcf7180001221148	55530	1	860016	2.21341e-06	0.312834	0.0821246	2.99836	ID=WALNUT_00020425-RA;Parent=WALNUT_00020425;Name=WALNUT_00020425-RA;Alias=ATP synthase mitochondrial F1 complex assembly factor 2, mitochondrial precursor, putative,Interpro:IPR011419,Pfam:PF07542;Note=high_quality_complete_model;	52450	55777	ID=WALNUT_00020424-RA;Parent=WALNUT_00020424;Name=WALNUT_00020424-RA;Alias=PREDICTED: protein FAR1-RELATED SEQUENCE 5-like,Interpro:IPR004330,Pfam:PF03101;Note=high_quality_complete_model;	49387	52084
QTL01	T01	17	100044119|F|0-5:A>C-5:A>C	jcf7180001221148	55530	1	860016	1.19525e-05	0.312834	0.070876	3.01746	ID=WALNUT_00020425-RA;Parent=WALNUT_00020425;Name=WALNUT_00020425-RA;Alias=ATP synthase mitochondrial F1 complex assembly factor 2, mitochondrial precursor, putative,Interpro:IPR011419,Pfam:PF07542;Note=high_quality_complete_model;	52450	55777	ID=WALNUT_00020424-RA;Parent=WALNUT_00020424;Name=WALNUT_00020424-RA;Alias=PREDICTED: protein FAR1-RELATED SEQUENCE 5-like,Interpro:IPR004330,Pfam:PF03101;Note=high_quality_complete_model;	49387	52084
QTL01	T01	M	100044119|F|0-5:A>C-5:A>C	jcf7180001221148	55530	1	860016	1.52665e-06	0.312834	0.070566	2.98974	ID=WALNUT_00020425-RA;Parent=WALNUT_00020425;Name=WALNUT_00020425-RA;Alias=ATP synthase mitochondrial F1 complex assembly factor 2, mitochondrial precursor, putative,Interpro:IPR011419,Pfam:PF07542;Note=high_quality_complete_model;	52450	55777	ID=WALNUT_00020424-RA;Parent=WALNUT_00020424;Name=WALNUT_00020424-RA;Alias=PREDICTED: protein FAR1-RELATED SEQUENCE 5-like,Interpro:IPR004330,Pfam:PF03101;Note=high_quality_complete_model;	49387	52084
QTL01	T06	18	100044119|F|0-5:A>C-5:A>C	jcf7180001221148	55530	1	860016	3.58519e-05	0.314208	0.0672825	3.40347	ID=WALNUT_00020425-RA;Parent=WALNUT_00020425;Name=WALNUT_00020425-RA;Alias=ATP synthase mitochondrial F1 complex assembly factor 2, mitochondrial precursor, putative,Interpro:IPR011419,Pfam:PF07542;Note=high_quality_complete_model;	52450	55777	ID=WALNUT_00020424-RA;Parent=WALNUT_00020424;Name=WALNUT_00020424-RA;Alias=PREDICTED: protein FAR1-RELATED SEQUENCE 5-like,Interpro:IPR004330,Pfam:PF03101;Note=high_quality_complete_model;	49387	52084
QTL01	T02	16	100044119|F|0-5:A>C-5:A>C	jcf7180001221148	55530	1	860016	8.56964e-06	0.312834	0.0643401	1.99557	ID=WALNUT_00020425-RA;Parent=WALNUT_00020425;Name=WALNUT_00020425-RA;Alias=ATP synthase mitochondrial F1 complex assembly factor 2, mitochondrial precursor, putative,Interpro:IPR011419,Pfam:PF07542;Note=high_quality_complete_model;	52450	55777	ID=WALNUT_00020424-RA;Parent=WALNUT_00020424;Name=WALNUT_00020424-RA;Alias=PREDICTED: protein FAR1-RELATED SEQUENCE 5-like,Interpro:IPR004330,Pfam:PF03101;Note=high_quality_complete_model;	49387	52084
QTL01	T02	17	100044119|F|0-5:A>C-5:A>C	jcf7180001221148	55530	1	860016	6.06279e-06	0.312834	0.0577151	2.85255	ID=WALNUT_00020425-RA;Parent=WALNUT_00020425;Name=WALNUT_00020425-RA;Alias=ATP synthase mitochondrial F1 complex assembly factor 2, mitochondrial precursor, putative,Interpro:IPR011419,Pfam:PF07542;Note=high_quality_complete_model;	52450	55777	ID=WALNUT_00020424-RA;Parent=WALNUT_00020424;Name=WALNUT_00020424-RA;Alias=PREDICTED: protein FAR1-RELATED SEQUENCE 5-like,Interpro:IPR004330,Pfam:PF03101;Note=high_quality_complete_model;	49387	52084
QTL01	T02	M	100044119|F|0-5:A>C-5:A>C	jcf7180001221148	55530	1	860016	2.86898e-06	0.312834	0.0571096	2.49644	ID=WALNUT_00020425-RA;Parent=WALNUT_00020425;Name=WALNUT_00020425-RA;Alias=ATP synthase mitochondrial F1 complex assembly factor 2, mitochondrial precursor, putative,Interpro:IPR011419,Pfam:PF07542;Note=high_quality_complete_model;	52450	55777	ID=WALNUT_00020424-RA;Parent=WALNUT_00020424;Name=WALNUT_00020424-RA;Alias=PREDICTED: protein FAR1-RELATED SEQUENCE 5-like,Interpro:IPR004330,Pfam:PF03101;Note=high_quality_complete_model;	49387	52084
QTL01	T01	18	100044119|F|0-5:A>C-5:A>C	jcf7180001221148	55530	1	860016	2.02808e-05	0.312834	0.053036	3.05008	ID=WALNUT_00020425-RA;Parent=WALNUT_00020425;Name=WALNUT_00020425-RA;Alias=ATP synthase mitochondrial F1 complex assembly factor 2, mitochondrial precursor, putative,Interpro:IPR011419,Pfam:PF07542;Note=high_quality_complete_model;	52450	55777	ID=WALNUT_00020424-RA;Parent=WALNUT_00020424;Name=WALNUT_00020424-RA;Alias=PREDICTED: protein FAR1-RELATED SEQUENCE 5-like,Interpro:IPR004330,Pfam:PF03101;Note=high_quality_complete_model;	49387	52084
QTL01	T02	18	100044119|F|0-5:A>C-5:A>C	jcf7180001221148	55530	1	860016	1.01583e-05	0.312834	0.0483794	2.7394	ID=WALNUT_00020425-RA;Parent=WALNUT_00020425;Name=WALNUT_00020425-RA;Alias=ATP synthase mitochondrial F1 complex assembly factor 2, mitochondrial precursor, putative,Interpro:IPR011419,Pfam:PF07542;Note=high_quality_complete_model;	52450	55777	ID=WALNUT_00020424-RA;Parent=WALNUT_00020424;Name=WALNUT_00020424-RA;Alias=PREDICTED: protein FAR1-RELATED SEQUENCE 5-like,Interpro:IPR004330,Pfam:PF03101;Note=high_quality_complete_model;	49387	52084
QTL02	T12	18	7409645	super195	35320	3	16331295	4.84736e-05	0.284153	0.0822394	0.310934	ID=WALNUT_00022767-RA;Parent=WALNUT_00022767;Name=WALNUT_00022767-RA;Alias=PREDICTED: NADPH--cytochrome P450 reductase-like,Interpro:IPR001433,Interpro:IPR003097,Interpro:IPR008254,Pfam:PF00175,Pfam:PF00258,Pfam:PF00667;Note=high_quality_partial_model;	48974	55639	.	.	.
QTL02	T12	M	7409645	super195	35320	3	16331295	5.67952e-05	0.282609	0.0820921	0.314889	ID=WALNUT_00022767-RA;Parent=WALNUT_00022767;Name=WALNUT_00022767-RA;Alias=PREDICTED: NADPH--cytochrome P450 reductase-like,Interpro:IPR001433,Interpro:IPR003097,Interpro:IPR008254,Pfam:PF00175,Pfam:PF00258,Pfam:PF00667;Note=high_quality_partial_model;	48974	55639	.	.	.
QTL02	T12	18	7409645|F|0-50:A>T-50:A>T	super195	35370	3	16331345	4.875e-06	0.489071	0.1054	-0.436184	ID=WALNUT_00022767-RA;Parent=WALNUT_00022767;Name=WALNUT_00022767-RA;Alias=PREDICTED: NADPH--cytochrome P450 reductase-like,Interpro:IPR001433,Interpro:IPR003097,Interpro:IPR008254,Pfam:PF00175,Pfam:PF00258,Pfam:PF00667;Note=high_quality_partial_model;	48974	55639	.	.	.
QTL02	T12	M	7409645|F|0-50:A>T-50:A>T	super195	35370	3	16331345	7.21287e-06	0.491848	0.10317	-0.433548	ID=WALNUT_00022767-RA;Parent=WALNUT_00022767;Name=WALNUT_00022767-RA;Alias=PREDICTED: NADPH--cytochrome P450 reductase-like,Interpro:IPR001433,Interpro:IPR003097,Interpro:IPR008254,Pfam:PF00175,Pfam:PF00258,Pfam:PF00667;Note=high_quality_partial_model;	48974	55639	.	.	.
QTL02	T06	M	100006845	super195	47809	3	16343784	1.03869e-05	0.184783	0.0876306	2.97008	ID=WALNUT_00022767-RA;Parent=WALNUT_00022767;Name=WALNUT_00022767-RA;Alias=PREDICTED: NADPH--cytochrome P450 reductase-like,Interpro:IPR001433,Interpro:IPR003097,Interpro:IPR008254,Pfam:PF00175,Pfam:PF00258,Pfam:PF00667;Note=high_quality_partial_model;	48974	55639	.	.	.
QTL02	T12	18	100006845	super195	47809	3	16343784	4.48525e-05	0.185792	0.0830087	0.367033	ID=WALNUT_00022767-RA;Parent=WALNUT_00022767;Name=WALNUT_00022767-RA;Alias=PREDICTED: NADPH--cytochrome P450 reductase-like,Interpro:IPR001433,Interpro:IPR003097,Interpro:IPR008254,Pfam:PF00175,Pfam:PF00258,Pfam:PF00667;Note=high_quality_partial_model;	48974	55639	.	.	.
QTL02	T12	M	100006845	super195	47809	3	16343784	8.47832e-05	0.184783	0.0780798	0.361658	ID=WALNUT_00022767-RA;Parent=WALNUT_00022767;Name=WALNUT_00022767-RA;Alias=PREDICTED: NADPH--cytochrome P450 reductase-like,Interpro:IPR001433,Interpro:IPR003097,Interpro:IPR008254,Pfam:PF00175,Pfam:PF00258,Pfam:PF00667;Note=high_quality_partial_model;	48974	55639	.	.	.
QTL02	T06	18	100006845	super195	47809	3	16343784	2.4054e-05	0.185792	0.0704276	2.98016	ID=WALNUT_00022767-RA;Parent=WALNUT_00022767;Name=WALNUT_00022767-RA;Alias=PREDICTED: NADPH--cytochrome P450 reductase-like,Interpro:IPR001433,Interpro:IPR003097,Interpro:IPR008254,Pfam:PF00175,Pfam:PF00258,Pfam:PF00667;Note=high_quality_partial_model;	48974	55639	.	.	.
QTL02	T04	M	100006845	super195	47809	3	16343784	1.89755e-05	0.184783	0.0703589	2.833	ID=WALNUT_00022767-RA;Parent=WALNUT_00022767;Name=WALNUT_00022767-RA;Alias=PREDICTED: NADPH--cytochrome P450 reductase-like,Interpro:IPR001433,Interpro:IPR003097,Interpro:IPR008254,Pfam:PF00175,Pfam:PF00258,Pfam:PF00667;Note=high_quality_partial_model;	48974	55639	.	.	.
QTL02	T04	18	100006845	super195	47809	3	16343784	6.04248e-05	0.185792	0.0608753	2.75478	ID=WALNUT_00022767-RA;Parent=WALNUT_00022767;Name=WALNUT_00022767-RA;Alias=PREDICTED: NADPH--cytochrome P450 reductase-like,Interpro:IPR001433,Interpro:IPR003097,Interpro:IPR008254,Pfam:PF00175,Pfam:PF00258,Pfam:PF00667;Note=high_quality_partial_model;	48974	55639	.	.	.
QTL03	T01	17	7395063|F|0-22:A>G-22:A>G	super390	1128451	4	4398575	9.24209e-06	0.355615	0.0727943	-3.02325	ID=WALNUT_00008336-RA;Parent=WALNUT_00008336;Name=WALNUT_00008336-RA;Alias=uninformative,no protein domains;Note=low_quality_model;	1129740	1131260	.	.	.
QTL03	T01	M	7395063|F|0-22:A>G-22:A>G	super390	1128451	4	4398575	6.53776e-06	0.355615	0.0615524	-2.76029	ID=WALNUT_00008336-RA;Parent=WALNUT_00008336;Name=WALNUT_00008336-RA;Alias=uninformative,no protein domains;Note=low_quality_model;	1129740	1131260	.	.	.
QTL03	T01	16	7395063|F|0-22:A>G-22:A>G	super390	1128451	4	4398575	4.04549e-05	0.355615	0.0608004	-2.54996	ID=WALNUT_00008336-RA;Parent=WALNUT_00008336;Name=WALNUT_00008336-RA;Alias=uninformative,no protein domains;Note=low_quality_model;	1129740	1131260	.	.	.
QTL03	T02	17	7395063|F|0-22:A>G-22:A>G	super390	1128451	4	4398575	6.47904e-06	0.355615	0.0573359	-2.81084	ID=WALNUT_00008336-RA;Parent=WALNUT_00008336;Name=WALNUT_00008336-RA;Alias=uninformative,no protein domains;Note=low_quality_model;	1129740	1131260	.	.	.
QTL03	T02	M	7395063|F|0-22:A>G-22:A>G	super390	1128451	4	4398575	1.07108e-05	0.355615	0.0501692	-2.31295	ID=WALNUT_00008336-RA;Parent=WALNUT_00008336;Name=WALNUT_00008336-RA;Alias=uninformative,no protein domains;Note=low_quality_model;	1129740	1131260	.	.	.
QTL03	T01	18	7395063|F|0-22:A>G-22:A>G	super390	1128451	4	4398575	7.64394e-05	0.355615	0.0453544	-2.78842	ID=WALNUT_00008336-RA;Parent=WALNUT_00008336;Name=WALNUT_00008336-RA;Alias=uninformative,no protein domains;Note=low_quality_model;	1129740	1131260	.	.	.
QTL03	T02	18	7395063|F|0-22:A>G-22:A>G	super390	1128451	4	4398575	3.27544e-05	0.355615	0.0425674	-2.53949	ID=WALNUT_00008336-RA;Parent=WALNUT_00008336;Name=WALNUT_00008336-RA;Alias=uninformative,no protein domains;Note=low_quality_model;	1129740	1131260	.	.	.
QTL03	T02	16	7398069|F|0-22:T>C-22:T>C	super390	1167314	4	4437438	1.16602e-08	0.459893	0.109669	2.44934	ID=WALNUT_00008342-RA;Parent=WALNUT_00008342;Name=WALNUT_00008342-RA;Alias=PREDICTED: transcription factor MYB3-like,Interpro:IPR001005,Pfam:PF00249;Note=high_quality_partial_model;	1168988	1170405	.	.	.
QTL03	T01	17	7398069|F|0-22:T>C-22:T>C	super390	1167314	4	4437438	4.86596e-07	0.459893	0.0952638	3.2924	ID=WALNUT_00008342-RA;Parent=WALNUT_00008342;Name=WALNUT_00008342-RA;Alias=PREDICTED: transcription factor MYB3-like,Interpro:IPR001005,Pfam:PF00249;Note=high_quality_partial_model;	1168988	1170405	.	.	.
QTL03	T01	M	7398069|F|0-22:T>C-22:T>C	super390	1167314	4	4437438	4.09978e-08	0.459893	0.0937704	3.24696	ID=WALNUT_00008342-RA;Parent=WALNUT_00008342;Name=WALNUT_00008342-RA;Alias=PREDICTED: transcription factor MYB3-like,Interpro:IPR001005,Pfam:PF00249;Note=high_quality_partial_model;	1168988	1170405	.	.	.
QTL03	T02	M	7398069|F|0-22:T>C-22:T>C	super390	1167314	4	4437438	1.0244e-08	0.459893	0.0882429	2.92426	ID=WALNUT_00008342-RA;Parent=WALNUT_00008342;Name=WALNUT_00008342-RA;Alias=PREDICTED: transcription factor MYB3-like,Interpro:IPR001005,Pfam:PF00249;Note=high_quality_partial_model;	1168988	1170405	.	.	.
QTL03	T01	16	7398069|F|0-22:T>C-22:T>C	super390	1167314	4	4437438	1.34695e-06	0.459893	0.0858602	2.87825	ID=WALNUT_00008342-RA;Parent=WALNUT_00008342;Name=WALNUT_00008342-RA;Alias=PREDICTED: transcription factor MYB3-like,Interpro:IPR001005,Pfam:PF00249;Note=high_quality_partial_model;	1168988	1170405	.	.	.
QTL03	T02	18	7398069|F|0-22:T>C-22:T>C	super390	1167314	4	4437438	3.34122e-08	0.459893	0.0781817	3.28444	ID=WALNUT_00008342-RA;Parent=WALNUT_00008342;Name=WALNUT_00008342-RA;Alias=PREDICTED: transcription factor MYB3-like,Interpro:IPR001005,Pfam:PF00249;Note=high_quality_partial_model;	1168988	1170405	.	.	.
QTL03	T02	17	7398069|F|0-22:T>C-22:T>C	super390	1167314	4	4437438	2.44781e-07	0.459893	0.0764719	3.09046	ID=WALNUT_00008342-RA;Parent=WALNUT_00008342;Name=WALNUT_00008342-RA;Alias=PREDICTED: transcription factor MYB3-like,Interpro:IPR001005,Pfam:PF00249;Note=high_quality_partial_model;	1168988	1170405	.	.	.
QTL03	T01	18	7398069|F|0-22:T>C-22:T>C	super390	1167314	4	4437438	5.53346e-07	0.459893	0.0746672	3.4078	ID=WALNUT_00008342-RA;Parent=WALNUT_00008342;Name=WALNUT_00008342-RA;Alias=PREDICTED: transcription factor MYB3-like,Interpro:IPR001005,Pfam:PF00249;Note=high_quality_partial_model;	1168988	1170405	.	.	.
QTL03	T03	M	7398069|F|0-22:T>C-22:T>C	super390	1167314	4	4437438	1.56424e-05	0.459893	0.0725947	2.6593	ID=WALNUT_00008342-RA;Parent=WALNUT_00008342;Name=WALNUT_00008342-RA;Alias=PREDICTED: transcription factor MYB3-like,Interpro:IPR001005,Pfam:PF00249;Note=high_quality_partial_model;	1168988	1170405	.	.	.
QTL03	T03	18	7398069|F|0-22:T>C-22:T>C	super390	1167314	4	4437438	4.2697e-05	0.459893	0.0685578	3.04624	ID=WALNUT_00008342-RA;Parent=WALNUT_00008342;Name=WALNUT_00008342-RA;Alias=PREDICTED: transcription factor MYB3-like,Interpro:IPR001005,Pfam:PF00249;Note=high_quality_partial_model;	1168988	1170405	.	.	.
QTL03	T03	16	7398069|F|0-22:T>C-22:T>C	super390	1167314	4	4437438	7.40705e-05	0.459893	0.0653686	2.36552	ID=WALNUT_00008342-RA;Parent=WALNUT_00008342;Name=WALNUT_00008342-RA;Alias=PREDICTED: transcription factor MYB3-like,Interpro:IPR001005,Pfam:PF00249;Note=high_quality_partial_model;	1168988	1170405	.	.	.
QTL03	T01	17	7406598|F|0-46:A>G-46:A>G	super390	1210571	4	4480695	1.89973e-06	0.414439	0.0847537	-2.92658	ID=WALNUT_00008346-RA;Parent=WALNUT_00008346;Name=WALNUT_00008346-RA;Alias=uninformative,Interpro:IPR005120,Pfam:PF03467;Note=high_quality_partial_model;	1206005	1221862	.	.	.
QTL03	T01	M	7406598|F|0-46:A>G-46:A>G	super390	1210571	4	4480695	6.5805e-07	0.414439	0.0758651	-2.74544	ID=WALNUT_00008346-RA;Parent=WALNUT_00008346;Name=WALNUT_00008346-RA;Alias=uninformative,Interpro:IPR005120,Pfam:PF03467;Note=high_quality_partial_model;	1206005	1221862	.	.	.
QTL03	T02	17	7406598|F|0-46:A>G-46:A>G	super390	1210571	4	4480695	6.5322e-07	0.414439	0.0706481	-2.79895	ID=WALNUT_00008346-RA;Parent=WALNUT_00008346;Name=WALNUT_00008346-RA;Alias=uninformative,Interpro:IPR005120,Pfam:PF03467;Note=high_quality_partial_model;	1206005	1221862	.	.	.
QTL03	T01	16	7406598|F|0-46:A>G-46:A>G	super390	1210571	4	4480695	1.79866e-05	0.414439	0.066656	-2.4027	ID=WALNUT_00008346-RA;Parent=WALNUT_00008346;Name=WALNUT_00008346-RA;Alias=uninformative,Interpro:IPR005120,Pfam:PF03467;Note=high_quality_partial_model;	1206005	1221862	.	.	.
QTL03	T02	M	7406598|F|0-46:A>G-46:A>G	super390	1210571	4	4480695	1.09138e-06	0.414439	0.062285	-2.30816	ID=WALNUT_00008346-RA;Parent=WALNUT_00008346;Name=WALNUT_00008346-RA;Alias=uninformative,Interpro:IPR005120,Pfam:PF03467;Note=high_quality_partial_model;	1206005	1221862	.	.	.
QTL03	T01	18	7406598|F|0-46:A>G-46:A>G	super390	1210571	4	4480695	7.57002e-06	0.414439	0.0588443	-2.84747	ID=WALNUT_00008346-RA;Parent=WALNUT_00008346;Name=WALNUT_00008346-RA;Alias=uninformative,Interpro:IPR005120,Pfam:PF03467;Note=high_quality_partial_model;	1206005	1221862	.	.	.
QTL03	T02	16	7406598|F|0-46:A>G-46:A>G	super390	1210571	4	4480695	3.00713e-05	0.414439	0.0561799	-1.65615	ID=WALNUT_00008346-RA;Parent=WALNUT_00008346;Name=WALNUT_00008346-RA;Alias=uninformative,Interpro:IPR005120,Pfam:PF03467;Note=high_quality_partial_model;	1206005	1221862	.	.	.
QTL03	T02	18	7406598|F|0-46:A>G-46:A>G	super390	1210571	4	4480695	3.83694e-06	0.414439	0.0532906	-2.54191	ID=WALNUT_00008346-RA;Parent=WALNUT_00008346;Name=WALNUT_00008346-RA;Alias=uninformative,Interpro:IPR005120,Pfam:PF03467;Note=high_quality_partial_model;	1206005	1221862	.	.	.
QTL03	T01	17	23446920	super390	1210584	4	4480708	2.44062e-05	0.368984	0.0655898	1.79598	ID=WALNUT_00008346-RA;Parent=WALNUT_00008346;Name=WALNUT_00008346-RA;Alias=uninformative,Interpro:IPR005120,Pfam:PF03467;Note=high_quality_partial_model;	1206005	1221862	.	.	.
QTL03	T01	M	23446920	super390	1210584	4	4480708	7.28129e-06	0.368984	0.0608923	1.71034	ID=WALNUT_00008346-RA;Parent=WALNUT_00008346;Name=WALNUT_00008346-RA;Alias=uninformative,Interpro:IPR005120,Pfam:PF03467;Note=high_quality_partial_model;	1206005	1221862	.	.	.
QTL03	T01	16	23446920	super390	1210584	4	4480708	6.87066e-05	0.368984	0.0570145	1.55998	ID=WALNUT_00008346-RA;Parent=WALNUT_00008346;Name=WALNUT_00008346-RA;Alias=uninformative,Interpro:IPR005120,Pfam:PF03467;Note=high_quality_partial_model;	1206005	1221862	.	.	.
QTL03	T02	17	23446920	super390	1210584	4	4480708	1.22219e-05	0.368984	0.0537298	1.70247	ID=WALNUT_00008346-RA;Parent=WALNUT_00008346;Name=WALNUT_00008346-RA;Alias=uninformative,Interpro:IPR005120,Pfam:PF03467;Note=high_quality_partial_model;	1206005	1221862	.	.	.
QTL03	T02	M	23446920	super390	1210584	4	4480708	1.42035e-05	0.368984	0.0486995	1.41812	ID=WALNUT_00008346-RA;Parent=WALNUT_00008346;Name=WALNUT_00008346-RA;Alias=uninformative,Interpro:IPR005120,Pfam:PF03467;Note=high_quality_partial_model;	1206005	1221862	.	.	.
QTL03	T01	18	23446920	super390	1210584	4	4480708	4.59437e-05	0.368984	0.0482825	1.7965	ID=WALNUT_00008346-RA;Parent=WALNUT_00008346;Name=WALNUT_00008346-RA;Alias=uninformative,Interpro:IPR005120,Pfam:PF03467;Note=high_quality_partial_model;	1206005	1221862	.	.	.
QTL03	T02	18	23446920	super390	1210584	4	4480708	1.46281e-05	0.368984	0.046558	1.64575	ID=WALNUT_00008346-RA;Parent=WALNUT_00008346;Name=WALNUT_00008346-RA;Alias=uninformative,Interpro:IPR005120,Pfam:PF03467;Note=high_quality_partial_model;	1206005	1221862	.	.	.
QTL03	T01	17	7405470|F|0-7:T>C-7:T>C	super390	1210591	4	4480715	1.96968e-05	0.385027	0.0671712	-2.89351	ID=WALNUT_00008346-RA;Parent=WALNUT_00008346;Name=WALNUT_00008346-RA;Alias=uninformative,Interpro:IPR005120,Pfam:PF03467;Note=high_quality_partial_model;	1206005	1221862	.	.	.
QTL03	T01	M	7405470|F|0-7:T>C-7:T>C	super390	1210591	4	4480715	2.73098e-06	0.385027	0.0669397	-2.86914	ID=WALNUT_00008346-RA;Parent=WALNUT_00008346;Name=WALNUT_00008346-RA;Alias=uninformative,Interpro:IPR005120,Pfam:PF03467;Note=high_quality_partial_model;	1206005	1221862	.	.	.
QTL03	T01	16	7405470|F|0-7:T>C-7:T>C	super390	1210591	4	4480715	3.17701e-05	0.385027	0.0625385	-2.57466	ID=WALNUT_00008346-RA;Parent=WALNUT_00008346;Name=WALNUT_00008346-RA;Alias=uninformative,Interpro:IPR005120,Pfam:PF03467;Note=high_quality_partial_model;	1206005	1221862	.	.	.
QTL03	T02	17	7405470|F|0-7:T>C-7:T>C	super390	1210591	4	4480715	5.07755e-06	0.385027	0.0587297	-2.83445	ID=WALNUT_00008346-RA;Parent=WALNUT_00008346;Name=WALNUT_00008346-RA;Alias=uninformative,Interpro:IPR005120,Pfam:PF03467;Note=high_quality_partial_model;	1206005	1221862	.	.	.
QTL03	T01	18	7405470|F|0-7:T>C-7:T>C	super390	1210591	4	4480715	9.44478e-06	0.385027	0.0575327	-3.12966	ID=WALNUT_00008346-RA;Parent=WALNUT_00008346;Name=WALNUT_00008346-RA;Alias=uninformative,Interpro:IPR005120,Pfam:PF03467;Note=high_quality_partial_model;	1206005	1221862	.	.	.
QTL03	T02	M	7405470|F|0-7:T>C-7:T>C	super390	1210591	4	4480715	5.39274e-06	0.385027	0.053768	-2.38686	ID=WALNUT_00008346-RA;Parent=WALNUT_00008346;Name=WALNUT_00008346-RA;Alias=uninformative,Interpro:IPR005120,Pfam:PF03467;Note=high_quality_partial_model;	1206005	1221862	.	.	.
QTL03	T02	18	7405470|F|0-7:T>C-7:T>C	super390	1210591	4	4480715	1.11187e-05	0.385027	0.0479272	-2.68705	ID=WALNUT_00008346-RA;Parent=WALNUT_00008346;Name=WALNUT_00008346-RA;Alias=uninformative,Interpro:IPR005120,Pfam:PF03467;Note=high_quality_partial_model;	1206005	1221862	.	.	.
QTL03	T01	17	7409358|F|0-7:A>G-7:A>G	super390	1220011	4	4490135	1.96968e-05	0.385027	0.0671712	-2.89351	ID=WALNUT_00008346-RA;Parent=WALNUT_00008346;Name=WALNUT_00008346-RA;Alias=uninformative,Interpro:IPR005120,Pfam:PF03467;Note=high_quality_partial_model;	1206005	1221862	.	.	.
QTL03	T01	M	7409358|F|0-7:A>G-7:A>G	super390	1220011	4	4490135	2.73098e-06	0.385027	0.0669397	-2.86914	ID=WALNUT_00008346-RA;Parent=WALNUT_00008346;Name=WALNUT_00008346-RA;Alias=uninformative,Interpro:IPR005120,Pfam:PF03467;Note=high_quality_partial_model;	1206005	1221862	.	.	.
QTL03	T01	16	7409358|F|0-7:A>G-7:A>G	super390	1220011	4	4490135	3.17701e-05	0.385027	0.0625385	-2.57466	ID=WALNUT_00008346-RA;Parent=WALNUT_00008346;Name=WALNUT_00008346-RA;Alias=uninformative,Interpro:IPR005120,Pfam:PF03467;Note=high_quality_partial_model;	1206005	1221862	.	.	.
QTL03	T02	17	7409358|F|0-7:A>G-7:A>G	super390	1220011	4	4490135	5.07755e-06	0.385027	0.0587297	-2.83445	ID=WALNUT_00008346-RA;Parent=WALNUT_00008346;Name=WALNUT_00008346-RA;Alias=uninformative,Interpro:IPR005120,Pfam:PF03467;Note=high_quality_partial_model;	1206005	1221862	.	.	.
QTL03	T01	18	7409358|F|0-7:A>G-7:A>G	super390	1220011	4	4490135	9.44478e-06	0.385027	0.0575327	-3.12966	ID=WALNUT_00008346-RA;Parent=WALNUT_00008346;Name=WALNUT_00008346-RA;Alias=uninformative,Interpro:IPR005120,Pfam:PF03467;Note=high_quality_partial_model;	1206005	1221862	.	.	.
QTL03	T02	M	7409358|F|0-7:A>G-7:A>G	super390	1220011	4	4490135	5.39274e-06	0.385027	0.053768	-2.38686	ID=WALNUT_00008346-RA;Parent=WALNUT_00008346;Name=WALNUT_00008346-RA;Alias=uninformative,Interpro:IPR005120,Pfam:PF03467;Note=high_quality_partial_model;	1206005	1221862	.	.	.
QTL03	T02	18	7409358|F|0-7:A>G-7:A>G	super390	1220011	4	4490135	1.11187e-05	0.385027	0.0479272	-2.68705	ID=WALNUT_00008346-RA;Parent=WALNUT_00008346;Name=WALNUT_00008346-RA;Alias=uninformative,Interpro:IPR005120,Pfam:PF03467;Note=high_quality_partial_model;	1206005	1221862	.	.	.
QTL03	T01	16	7405671|F|0-60:T>G-60:T>G	super390	1283189	4	4553313	2.29769e-08	0.331551	0.117432	-4.49199	ID=WALNUT_00008351-RA;Parent=WALNUT_00008351;Name=WALNUT_00008351-RA;Alias=uninformative,Interpro:IPR001611,Pfam:PF00560,Pfam:PF13504;Note=high_quality_complete_model;	1282246	1291844	.	.	.
QTL03	T01	M	7405671|F|0-60:T>G-60:T>G	super390	1283189	4	4553313	2.00472e-09	0.331551	0.113973	-4.73398	ID=WALNUT_00008351-RA;Parent=WALNUT_00008351;Name=WALNUT_00008351-RA;Alias=uninformative,Interpro:IPR001611,Pfam:PF00560,Pfam:PF13504;Note=high_quality_complete_model;	1282246	1291844	.	.	.
QTL03	T02	16	7405671|F|0-60:T>G-60:T>G	super390	1283189	4	4553313	1.28211e-08	0.331551	0.10899	-3.24755	ID=WALNUT_00008351-RA;Parent=WALNUT_00008351;Name=WALNUT_00008351-RA;Alias=uninformative,Interpro:IPR001611,Pfam:PF00560,Pfam:PF13504;Note=high_quality_complete_model;	1282246	1291844	.	.	.
QTL03	T02	17	7405671|F|0-60:T>G-60:T>G	super390	1283189	4	4553313	2.11418e-09	0.331551	0.105733	-4.81874	ID=WALNUT_00008351-RA;Parent=WALNUT_00008351;Name=WALNUT_00008351-RA;Alias=uninformative,Interpro:IPR001611,Pfam:PF00560,Pfam:PF13504;Note=high_quality_complete_model;	1282246	1291844	.	.	.
QTL03	T02	M	7405671|F|0-60:T>G-60:T>G	super390	1283189	4	4553313	6.24988e-10	0.331551	0.104545	-4.20651	ID=WALNUT_00008351-RA;Parent=WALNUT_00008351;Name=WALNUT_00008351-RA;Alias=uninformative,Interpro:IPR001611,Pfam:PF00560,Pfam:PF13504;Note=high_quality_complete_model;	1282246	1291844	.	.	.
QTL03	T01	17	7405671|F|0-60:T>G-60:T>G	super390	1283189	4	4553313	2.08113e-07	0.331551	0.101916	-4.51643	ID=WALNUT_00008351-RA;Parent=WALNUT_00008351;Name=WALNUT_00008351-RA;Alias=uninformative,Interpro:IPR001611,Pfam:PF00560,Pfam:PF13504;Note=high_quality_complete_model;	1282246	1291844	.	.	.
QTL03	T01	18	7405671|F|0-60:T>G-60:T>G	super390	1283189	4	4553313	2.39035e-08	0.331551	0.0944215	-5.07524	ID=WALNUT_00008351-RA;Parent=WALNUT_00008351;Name=WALNUT_00008351-RA;Alias=uninformative,Interpro:IPR001611,Pfam:PF00560,Pfam:PF13504;Note=high_quality_complete_model;	1282246	1291844	.	.	.
QTL03	T02	18	7405671|F|0-60:T>G-60:T>G	super390	1283189	4	4553313	2.45001e-09	0.331551	0.0925583	-4.71078	ID=WALNUT_00008351-RA;Parent=WALNUT_00008351;Name=WALNUT_00008351-RA;Alias=uninformative,Interpro:IPR001611,Pfam:PF00560,Pfam:PF13504;Note=high_quality_complete_model;	1282246	1291844	.	.	.
QTL03	T06	18	7405671|F|0-60:T>G-60:T>G	super390	1283189	4	4553313	5.62387e-05	0.330601	0.0637588	-4.14869	ID=WALNUT_00008351-RA;Parent=WALNUT_00008351;Name=WALNUT_00008351-RA;Alias=uninformative,Interpro:IPR001611,Pfam:PF00560,Pfam:PF13504;Note=high_quality_complete_model;	1282246	1291844	.	.	.
QTL03	T02	16	7396301|F|0-14:T>C-14:T>C	super390	1307531	4	4577655	5.34094e-07	0.465241	0.082916	2.23764	ID=WALNUT_00008352-RA;Parent=WALNUT_00008352;Name=WALNUT_00008352-RA;Alias=12-oxophytodienoate reductase opr, putative,Interpro:IPR001155,Pfam:PF00724;Note=high_quality_partial_model;	1297822	1312796	.	.	.
QTL03	T01	16	7396301|F|0-14:T>C-14:T>C	super390	1307531	4	4577655	2.42538e-06	0.465241	0.0814396	2.95148	ID=WALNUT_00008352-RA;Parent=WALNUT_00008352;Name=WALNUT_00008352-RA;Alias=12-oxophytodienoate reductase opr, putative,Interpro:IPR001155,Pfam:PF00724;Note=high_quality_partial_model;	1297822	1312796	.	.	.
QTL03	T02	17	7396301|F|0-14:T>C-14:T>C	super390	1307531	4	4577655	1.2593e-07	0.465241	0.0804586	3.32393	ID=WALNUT_00008352-RA;Parent=WALNUT_00008352;Name=WALNUT_00008352-RA;Alias=12-oxophytodienoate reductase opr, putative,Interpro:IPR001155,Pfam:PF00724;Note=high_quality_partial_model;	1297822	1312796	.	.	.
QTL03	T02	M	7396301|F|0-14:T>C-14:T>C	super390	1307531	4	4577655	4.4806e-08	0.465241	0.079868	2.91029	ID=WALNUT_00008352-RA;Parent=WALNUT_00008352;Name=WALNUT_00008352-RA;Alias=12-oxophytodienoate reductase opr, putative,Interpro:IPR001155,Pfam:PF00724;Note=high_quality_partial_model;	1297822	1312796	.	.	.
QTL03	T01	M	7396301|F|0-14:T>C-14:T>C	super390	1307531	4	4577655	7.30822e-07	0.465241	0.0752013	3.04322	ID=WALNUT_00008352-RA;Parent=WALNUT_00008352;Name=WALNUT_00008352-RA;Alias=12-oxophytodienoate reductase opr, putative,Interpro:IPR001155,Pfam:PF00724;Note=high_quality_partial_model;	1297822	1312796	.	.	.
QTL03	T02	18	7396301|F|0-14:T>C-14:T>C	super390	1307531	4	4577655	1.56114e-07	0.465241	0.0699197	3.24325	ID=WALNUT_00008352-RA;Parent=WALNUT_00008352;Name=WALNUT_00008352-RA;Alias=12-oxophytodienoate reductase opr, putative,Interpro:IPR001155,Pfam:PF00724;Note=high_quality_partial_model;	1297822	1312796	.	.	.
QTL03	T01	17	7396301|F|0-14:T>C-14:T>C	super390	1307531	4	4577655	1.88578e-05	0.465241	0.0674929	2.90615	ID=WALNUT_00008352-RA;Parent=WALNUT_00008352;Name=WALNUT_00008352-RA;Alias=12-oxophytodienoate reductase opr, putative,Interpro:IPR001155,Pfam:PF00724;Note=high_quality_partial_model;	1297822	1312796	.	.	.
QTL03	T01	18	7396301|F|0-14:T>C-14:T>C	super390	1307531	4	4577655	6.53734e-06	0.465241	0.059716	3.1928	ID=WALNUT_00008352-RA;Parent=WALNUT_00008352;Name=WALNUT_00008352-RA;Alias=12-oxophytodienoate reductase opr, putative,Interpro:IPR001155,Pfam:PF00724;Note=high_quality_partial_model;	1297822	1312796	.	.	.
QTL03	T02	17	7399815	super390	1334940	4	4605064	2.91015e-06	0.427807	0.0619311	1.80905	ID=WALNUT_00008354-RA;Parent=WALNUT_00008354;Name=WALNUT_00008354-RA;Alias=uninformative,Interpro:IPR002100,Interpro:IPR002487,Pfam:PF00319,Pfam:PF01486;Note=high_quality_partial_model;	1330246	1333008	.	.	.
QTL03	T02	M	7399815	super390	1334940	4	4605064	3.99816e-06	0.427807	0.0553486	1.49185	ID=WALNUT_00008354-RA;Parent=WALNUT_00008354;Name=WALNUT_00008354-RA;Alias=uninformative,Interpro:IPR002100,Interpro:IPR002487,Pfam:PF00319,Pfam:PF01486;Note=high_quality_partial_model;	1330246	1333008	.	.	.
QTL03	T02	18	7399815	super390	1334940	4	4605064	3.15203e-06	0.427807	0.0542908	1.74961	ID=WALNUT_00008354-RA;Parent=WALNUT_00008354;Name=WALNUT_00008354-RA;Alias=uninformative,Interpro:IPR002100,Interpro:IPR002487,Pfam:PF00319,Pfam:PF01486;Note=high_quality_partial_model;	1330246	1333008	.	.	.
QTL03	T01	M	7399815	super390	1334940	4	4605064	3.09409e-05	0.427807	0.0521285	1.56249	ID=WALNUT_00008354-RA;Parent=WALNUT_00008354;Name=WALNUT_00008354-RA;Alias=uninformative,Interpro:IPR002100,Interpro:IPR002487,Pfam:PF00319,Pfam:PF01486;Note=high_quality_partial_model;	1330246	1333008	.	.	.
QTL04	T13	16	7394851|F|0-24:T>C-24:T>C	super952	90236	4	20272379	1.9697e-06	0.475936	0.113928	-16.3492	.	.	.	.	.	.
QTL04	T13	M	7394851|F|0-24:T>C-24:T>C	super952	90236	4	20272379	5.31835e-06	0.475936	0.0739967	-13.305	.	.	.	.	.	.
QTL04	T13	16	12416095|F|0-51:G>A-51:G>A	super952	92440	4	20274583	5.17973e-07	0.200535	0.127819	25.0744	.	.	.	.	.	.
QTL04	T10	16	12416095|F|0-51:G>A-51:G>A	super952	92440	4	20274583	1.24477e-05	0.200535	0.0864235	1.00048	.	.	.	.	.	.
QTL04	T13	M	12416095|F|0-51:G>A-51:G>A	super952	92440	4	20274583	2.06152e-06	0.200535	0.0809101	20.1436	.	.	.	.	.	.
QTL04	T10	M	12416095|F|0-51:G>A-51:G>A	super952	92440	4	20274583	6.77447e-05	0.200535	0.0588196	0.838556	.	.	.	.	.	.
QTL04	T13	17	12416095|F|0-51:G>A-51:G>A	super952	92440	4	20274583	3.35753e-05	0.200535	0.0554721	21.5348	.	.	.	.	.	.
QTL04	T13	16	12413064	super952	230340	4	20412483	9.1536e-07	0.315508	0.121867	12.8372	ID=WALNUT_00009616-RA;Parent=WALNUT_00009616;Name=WALNUT_00009616-RA;Alias=PREDICTED: oligopeptidase A-like,Interpro:IPR001567,Pfam:PF01432;Note=high_quality_complete_model;	207897	221452	.	.	.
QTL04	T13	M	12413064	super952	230340	4	20412483	1.18817e-06	0.315508	0.0849722	10.7042	ID=WALNUT_00009616-RA;Parent=WALNUT_00009616;Name=WALNUT_00009616-RA;Alias=PREDICTED: oligopeptidase A-like,Interpro:IPR001567,Pfam:PF01432;Note=high_quality_complete_model;	207897	221452	.	.	.
QTL04	T10	16	12413064	super952	230340	4	20412483	3.53525e-05	0.315508	0.0769881	0.503525	ID=WALNUT_00009616-RA;Parent=WALNUT_00009616;Name=WALNUT_00009616-RA;Alias=PREDICTED: oligopeptidase A-like,Interpro:IPR001567,Pfam:PF01432;Note=high_quality_complete_model;	207897	221452	.	.	.
QTL04	T13	17	12413064	super952	230340	4	20412483	4.91123e-06	0.315508	0.0680095	12.4746	ID=WALNUT_00009616-RA;Parent=WALNUT_00009616;Name=WALNUT_00009616-RA;Alias=PREDICTED: oligopeptidase A-like,Interpro:IPR001567,Pfam:PF01432;Note=high_quality_complete_model;	207897	221452	.	.	.
QTL04	T10	M	12413064	super952	230340	4	20412483	2.30462e-05	0.315508	0.0667933	0.468053	ID=WALNUT_00009616-RA;Parent=WALNUT_00009616;Name=WALNUT_00009616-RA;Alias=PREDICTED: oligopeptidase A-like,Interpro:IPR001567,Pfam:PF01432;Note=high_quality_complete_model;	207897	221452	.	.	.
QTL04	T13	16	7395746	super952	230381	4	20412524	1.74559e-05	0.342246	0.0917933	11.3016	ID=WALNUT_00009616-RA;Parent=WALNUT_00009616;Name=WALNUT_00009616-RA;Alias=PREDICTED: oligopeptidase A-like,Interpro:IPR001567,Pfam:PF01432;Note=high_quality_complete_model;	207897	221452	.	.	.
QTL04	T13	M	7395746	super952	230381	4	20412524	1.10532e-05	0.342246	0.0687243	9.82488	ID=WALNUT_00009616-RA;Parent=WALNUT_00009616;Name=WALNUT_00009616-RA;Alias=PREDICTED: oligopeptidase A-like,Interpro:IPR001567,Pfam:PF01432;Note=high_quality_complete_model;	207897	221452	.	.	.
QTL04	T10	M	7395746	super952	230381	4	20412524	3.87529e-05	0.342246	0.0629329	0.461123	ID=WALNUT_00009616-RA;Parent=WALNUT_00009616;Name=WALNUT_00009616-RA;Alias=PREDICTED: oligopeptidase A-like,Interpro:IPR001567,Pfam:PF01432;Note=high_quality_complete_model;	207897	221452	.	.	.
QTL04	T13	17	7395746	super952	230381	4	20412524	9.93396e-05	0.342246	0.0485611	10.7059	ID=WALNUT_00009616-RA;Parent=WALNUT_00009616;Name=WALNUT_00009616-RA;Alias=PREDICTED: oligopeptidase A-like,Interpro:IPR001567,Pfam:PF01432;Note=high_quality_complete_model;	207897	221452	.	.	.
QTL04	T13	16	7400801	super952	232986	4	20415129	4.7983e-05	0.331551	0.0817775	10.6876	ID=WALNUT_00009616-RA;Parent=WALNUT_00009616;Name=WALNUT_00009616-RA;Alias=PREDICTED: oligopeptidase A-like,Interpro:IPR001567,Pfam:PF01432;Note=high_quality_complete_model;	207897	221452	.	.	.
QTL04	T13	16	7390086	jcf7180001215622	38843	4	NA	9.0505e-07	0.331551	0.121985	13.176	.	.	.	.	.	.
QTL04	T13	16	12413460	NA	NA	4	NA	1.28179e-06	0.326203	0.118368	12.1493	.	.	.	.	.	.
QTL04	T13	M	7390086	jcf7180001215622	38843	4	NA	1.33204e-06	0.331551	0.084127	10.9704	.	.	.	.	.	.
QTL05	T01	17	7394079	jcf7180001222287	199634	4	21784272	5.24942e-07	0.385027	0.0946734	2.32891	ID=WALNUT_00004309-RA;Parent=WALNUT_00004309;Name=WALNUT_00004309-RA;Alias=PREDICTED: ankyrin repeat-containing protein At2g01680-like,Interpro:IPR020683,Interpro:IPR026961,Pfam:PF12796,Pfam:PF13962;Note=high_quality_partial_model;	185702	213012	.	.	.
QTL05	T01	M	7394079	jcf7180001222287	199634	4	21784272	2.71528e-07	0.385027	0.0815045	2.1384	ID=WALNUT_00004309-RA;Parent=WALNUT_00004309;Name=WALNUT_00004309-RA;Alias=PREDICTED: ankyrin repeat-containing protein At2g01680-like,Interpro:IPR020683,Interpro:IPR026961,Pfam:PF12796,Pfam:PF13962;Note=high_quality_partial_model;	185702	213012	.	.	.
QTL05	T01	16	7394079	jcf7180001222287	199634	4	21784272	1.22567e-05	0.385027	0.0694524	1.85163	ID=WALNUT_00004309-RA;Parent=WALNUT_00004309;Name=WALNUT_00004309-RA;Alias=PREDICTED: ankyrin repeat-containing protein At2g01680-like,Interpro:IPR020683,Interpro:IPR026961,Pfam:PF12796,Pfam:PF13962;Note=high_quality_partial_model;	185702	213012	.	.	.
QTL05	T01	18	7394079	jcf7180001222287	199634	4	21784272	4.0821e-06	0.385027	0.0625274	2.20804	ID=WALNUT_00004309-RA;Parent=WALNUT_00004309;Name=WALNUT_00004309-RA;Alias=PREDICTED: ankyrin repeat-containing protein At2g01680-like,Interpro:IPR020683,Interpro:IPR026961,Pfam:PF12796,Pfam:PF13962;Note=high_quality_partial_model;	185702	213012	.	.	.
QTL05	T05	M	7394079	jcf7180001222287	199634	4	21784272	2.80647e-05	0.385027	0.0620716	1.99135	ID=WALNUT_00004309-RA;Parent=WALNUT_00004309;Name=WALNUT_00004309-RA;Alias=PREDICTED: ankyrin repeat-containing protein At2g01680-like,Interpro:IPR020683,Interpro:IPR026961,Pfam:PF12796,Pfam:PF13962;Note=high_quality_partial_model;	185702	213012	.	.	.
QTL05	T02	18	7394079	jcf7180001222287	199634	4	21784272	9.2322e-07	0.385027	0.0605998	2.03116	ID=WALNUT_00004309-RA;Parent=WALNUT_00004309;Name=WALNUT_00004309-RA;Alias=PREDICTED: ankyrin repeat-containing protein At2g01680-like,Interpro:IPR020683,Interpro:IPR026961,Pfam:PF12796,Pfam:PF13962;Note=high_quality_partial_model;	185702	213012	.	.	.
QTL05	T02	16	7394079	jcf7180001222287	199634	4	21784272	2.19913e-05	0.385027	0.0581994	1.27107	ID=WALNUT_00004309-RA;Parent=WALNUT_00004309;Name=WALNUT_00004309-RA;Alias=PREDICTED: ankyrin repeat-containing protein At2g01680-like,Interpro:IPR020683,Interpro:IPR026961,Pfam:PF12796,Pfam:PF13962;Note=high_quality_partial_model;	185702	213012	.	.	.
QTL05	T05	16	7394079	jcf7180001222287	199634	4	21784272	8.92538e-05	0.385027	0.0581227	1.9137	ID=WALNUT_00004309-RA;Parent=WALNUT_00004309;Name=WALNUT_00004309-RA;Alias=PREDICTED: ankyrin repeat-containing protein At2g01680-like,Interpro:IPR020683,Interpro:IPR026961,Pfam:PF12796,Pfam:PF13962;Note=high_quality_partial_model;	185702	213012	.	.	.
QTL05	T02	M	7394079	jcf7180001222287	199634	4	21784272	4.06189e-06	0.385027	0.0552649	1.63297	ID=WALNUT_00004309-RA;Parent=WALNUT_00004309;Name=WALNUT_00004309-RA;Alias=PREDICTED: ankyrin repeat-containing protein At2g01680-like,Interpro:IPR020683,Interpro:IPR026961,Pfam:PF12796,Pfam:PF13962;Note=high_quality_partial_model;	185702	213012	.	.	.
QTL05	T02	17	7394079	jcf7180001222287	199634	4	21784272	5.83645e-05	0.385027	0.0449936	1.68165	ID=WALNUT_00004309-RA;Parent=WALNUT_00004309;Name=WALNUT_00004309-RA;Alias=PREDICTED: ankyrin repeat-containing protein At2g01680-like,Interpro:IPR020683,Interpro:IPR026961,Pfam:PF12796,Pfam:PF13962;Note=high_quality_partial_model;	185702	213012	.	.	.
QTL05	T01	17	7389845	jcf7180001222287	199700	4	21784338	9.03122e-07	0.390374	0.0904676	2.29644	ID=WALNUT_00004309-RA;Parent=WALNUT_00004309;Name=WALNUT_00004309-RA;Alias=PREDICTED: ankyrin repeat-containing protein At2g01680-like,Interpro:IPR020683,Interpro:IPR026961,Pfam:PF12796,Pfam:PF13962;Note=high_quality_partial_model;	185702	213012	.	.	.
QTL05	T01	M	7389845	jcf7180001222287	199700	4	21784338	4.58392e-07	0.390374	0.0781604	2.11269	ID=WALNUT_00004309-RA;Parent=WALNUT_00004309;Name=WALNUT_00004309-RA;Alias=PREDICTED: ankyrin repeat-containing protein At2g01680-like,Interpro:IPR020683,Interpro:IPR026961,Pfam:PF12796,Pfam:PF13962;Note=high_quality_partial_model;	185702	213012	.	.	.
QTL05	T01	16	7389845	jcf7180001222287	199700	4	21784338	1.39623e-05	0.390374	0.0685007	1.85431	ID=WALNUT_00004309-RA;Parent=WALNUT_00004309;Name=WALNUT_00004309-RA;Alias=PREDICTED: ankyrin repeat-containing protein At2g01680-like,Interpro:IPR020683,Interpro:IPR026961,Pfam:PF12796,Pfam:PF13962;Note=high_quality_partial_model;	185702	213012	.	.	.
QTL05	T02	16	7389845	jcf7180001222287	199700	4	21784338	1.77945e-05	0.390374	0.0595716	1.29696	ID=WALNUT_00004309-RA;Parent=WALNUT_00004309;Name=WALNUT_00004309-RA;Alias=PREDICTED: ankyrin repeat-containing protein At2g01680-like,Interpro:IPR020683,Interpro:IPR026961,Pfam:PF12796,Pfam:PF13962;Note=high_quality_partial_model;	185702	213012	.	.	.
QTL05	T01	18	7389845	jcf7180001222287	199700	4	21784338	6.9083e-06	0.390374	0.0593877	2.17083	ID=WALNUT_00004309-RA;Parent=WALNUT_00004309;Name=WALNUT_00004309-RA;Alias=PREDICTED: ankyrin repeat-containing protein At2g01680-like,Interpro:IPR020683,Interpro:IPR026961,Pfam:PF12796,Pfam:PF13962;Note=high_quality_partial_model;	185702	213012	.	.	.
QTL05	T02	18	7389845	jcf7180001222287	199700	4	21784338	1.36027e-06	0.390374	0.0585969	2.01548	ID=WALNUT_00004309-RA;Parent=WALNUT_00004309;Name=WALNUT_00004309-RA;Alias=PREDICTED: ankyrin repeat-containing protein At2g01680-like,Interpro:IPR020683,Interpro:IPR026961,Pfam:PF12796,Pfam:PF13962;Note=high_quality_partial_model;	185702	213012	.	.	.
QTL05	T02	M	7389845	jcf7180001222287	199700	4	21784338	5.23985e-06	0.390374	0.0539197	1.62738	ID=WALNUT_00004309-RA;Parent=WALNUT_00004309;Name=WALNUT_00004309-RA;Alias=PREDICTED: ankyrin repeat-containing protein At2g01680-like,Interpro:IPR020683,Interpro:IPR026961,Pfam:PF12796,Pfam:PF13962;Note=high_quality_partial_model;	185702	213012	.	.	.
QTL05	T02	17	7389845	jcf7180001222287	199700	4	21784338	8.5617e-05	0.390374	0.0428855	1.65611	ID=WALNUT_00004309-RA;Parent=WALNUT_00004309;Name=WALNUT_00004309-RA;Alias=PREDICTED: ankyrin repeat-containing protein At2g01680-like,Interpro:IPR020683,Interpro:IPR026961,Pfam:PF12796,Pfam:PF13962;Note=high_quality_partial_model;	185702	213012	.	.	.
QTL05	T01	17	7405011	jcf7180001222287	208226	4	21792864	6.10102e-07	0.385027	0.0935049	2.3034	ID=WALNUT_00004309-RA;Parent=WALNUT_00004309;Name=WALNUT_00004309-RA;Alias=PREDICTED: ankyrin repeat-containing protein At2g01680-like,Interpro:IPR020683,Interpro:IPR026961,Pfam:PF12796,Pfam:PF13962;Note=high_quality_partial_model;	185702	213012	.	.	.
QTL05	T01	M	7405011	jcf7180001222287	208226	4	21792864	2.16407e-07	0.385027	0.0829607	2.14664	ID=WALNUT_00004309-RA;Parent=WALNUT_00004309;Name=WALNUT_00004309-RA;Alias=PREDICTED: ankyrin repeat-containing protein At2g01680-like,Interpro:IPR020683,Interpro:IPR026961,Pfam:PF12796,Pfam:PF13962;Note=high_quality_partial_model;	185702	213012	.	.	.
QTL05	T01	16	7405011	jcf7180001222287	208226	4	21792864	7.04121e-06	0.385027	0.0735221	1.89697	ID=WALNUT_00004309-RA;Parent=WALNUT_00004309;Name=WALNUT_00004309-RA;Alias=PREDICTED: ankyrin repeat-containing protein At2g01680-like,Interpro:IPR020683,Interpro:IPR026961,Pfam:PF12796,Pfam:PF13962;Note=high_quality_partial_model;	185702	213012	.	.	.
QTL05	T01	18	7405011	jcf7180001222287	208226	4	21792864	3.9451e-06	0.385027	0.062732	2.20082	ID=WALNUT_00004309-RA;Parent=WALNUT_00004309;Name=WALNUT_00004309-RA;Alias=PREDICTED: ankyrin repeat-containing protein At2g01680-like,Interpro:IPR020683,Interpro:IPR026961,Pfam:PF12796,Pfam:PF13962;Note=high_quality_partial_model;	185702	213012	.	.	.
QTL05	T02	16	7405011	jcf7180001222287	208226	4	21792864	1.18527e-05	0.385027	0.062217	1.30821	ID=WALNUT_00004309-RA;Parent=WALNUT_00004309;Name=WALNUT_00004309-RA;Alias=PREDICTED: ankyrin repeat-containing protein At2g01680-like,Interpro:IPR020683,Interpro:IPR026961,Pfam:PF12796,Pfam:PF13962;Note=high_quality_partial_model;	185702	213012	.	.	.
QTL05	T02	18	7405011	jcf7180001222287	208226	4	21792864	9.79557e-07	0.385027	0.060293	2.01551	ID=WALNUT_00004309-RA;Parent=WALNUT_00004309;Name=WALNUT_00004309-RA;Alias=PREDICTED: ankyrin repeat-containing protein At2g01680-like,Interpro:IPR020683,Interpro:IPR026961,Pfam:PF12796,Pfam:PF13962;Note=high_quality_partial_model;	185702	213012	.	.	.
QTL05	T05	M	7405011	jcf7180001222287	208226	4	21792864	4.45311e-05	0.385027	0.0588217	1.92908	ID=WALNUT_00004309-RA;Parent=WALNUT_00004309;Name=WALNUT_00004309-RA;Alias=PREDICTED: ankyrin repeat-containing protein At2g01680-like,Interpro:IPR020683,Interpro:IPR026961,Pfam:PF12796,Pfam:PF13962;Note=high_quality_partial_model;	185702	213012	.	.	.
QTL05	T02	M	7405011	jcf7180001222287	208226	4	21792864	3.76406e-06	0.385027	0.0556681	1.63066	ID=WALNUT_00004309-RA;Parent=WALNUT_00004309;Name=WALNUT_00004309-RA;Alias=PREDICTED: ankyrin repeat-containing protein At2g01680-like,Interpro:IPR020683,Interpro:IPR026961,Pfam:PF12796,Pfam:PF13962;Note=high_quality_partial_model;	185702	213012	.	.	.
QTL05	T02	17	7405011	jcf7180001222287	208226	4	21792864	7.93082e-05	0.385027	0.0433055	1.64188	ID=WALNUT_00004309-RA;Parent=WALNUT_00004309;Name=WALNUT_00004309-RA;Alias=PREDICTED: ankyrin repeat-containing protein At2g01680-like,Interpro:IPR020683,Interpro:IPR026961,Pfam:PF12796,Pfam:PF13962;Note=high_quality_partial_model;	185702	213012	.	.	.
QTL05	T01	M	7397026	jcf7180001222287	208275	4	21792913	9.90133e-08	0.385027	0.0880122	2.15249	ID=WALNUT_00004309-RA;Parent=WALNUT_00004309;Name=WALNUT_00004309-RA;Alias=PREDICTED: ankyrin repeat-containing protein At2g01680-like,Interpro:IPR020683,Interpro:IPR026961,Pfam:PF12796,Pfam:PF13962;Note=high_quality_partial_model;	185702	213012	.	.	.
QTL05	T01	17	7397026	jcf7180001222287	208275	4	21792913	1.5879e-06	0.385027	0.0861261	2.16561	ID=WALNUT_00004309-RA;Parent=WALNUT_00004309;Name=WALNUT_00004309-RA;Alias=PREDICTED: ankyrin repeat-containing protein At2g01680-like,Interpro:IPR020683,Interpro:IPR026961,Pfam:PF12796,Pfam:PF13962;Note=high_quality_partial_model;	185702	213012	.	.	.
QTL05	T01	16	7397026	jcf7180001222287	208275	4	21792913	4.43026e-06	0.385027	0.0769492	1.91701	ID=WALNUT_00004309-RA;Parent=WALNUT_00004309;Name=WALNUT_00004309-RA;Alias=PREDICTED: ankyrin repeat-containing protein At2g01680-like,Interpro:IPR020683,Interpro:IPR026961,Pfam:PF12796,Pfam:PF13962;Note=high_quality_partial_model;	185702	213012	.	.	.
QTL05	T01	18	7397026	jcf7180001222287	208275	4	21792913	6.69805e-07	0.385027	0.0734924	2.32703	ID=WALNUT_00004309-RA;Parent=WALNUT_00004309;Name=WALNUT_00004309-RA;Alias=PREDICTED: ankyrin repeat-containing protein At2g01680-like,Interpro:IPR020683,Interpro:IPR026961,Pfam:PF12796,Pfam:PF13962;Note=high_quality_partial_model;	185702	213012	.	.	.
QTL05	T02	18	7397026	jcf7180001222287	208275	4	21792913	9.58328e-08	0.385027	0.0725171	2.12896	ID=WALNUT_00004309-RA;Parent=WALNUT_00004309;Name=WALNUT_00004309-RA;Alias=PREDICTED: ankyrin repeat-containing protein At2g01680-like,Interpro:IPR020683,Interpro:IPR026961,Pfam:PF12796,Pfam:PF13962;Note=high_quality_partial_model;	185702	213012	.	.	.
QTL05	T02	16	7397026	jcf7180001222287	208275	4	21792913	6.18191e-06	0.385027	0.0664883	1.33072	ID=WALNUT_00004309-RA;Parent=WALNUT_00004309;Name=WALNUT_00004309-RA;Alias=PREDICTED: ankyrin repeat-containing protein At2g01680-like,Interpro:IPR020683,Interpro:IPR026961,Pfam:PF12796,Pfam:PF13962;Note=high_quality_partial_model;	185702	213012	.	.	.
QTL05	T02	M	7397026	jcf7180001222287	208275	4	21792913	1.80222e-06	0.385027	0.0595905	1.63952	ID=WALNUT_00004309-RA;Parent=WALNUT_00004309;Name=WALNUT_00004309-RA;Alias=PREDICTED: ankyrin repeat-containing protein At2g01680-like,Interpro:IPR020683,Interpro:IPR026961,Pfam:PF12796,Pfam:PF13962;Note=high_quality_partial_model;	185702	213012	.	.	.
QTL05	T02	17	7397026	jcf7180001222287	208275	4	21792913	7.18443e-05	0.385027	0.0438487	1.61801	ID=WALNUT_00004309-RA;Parent=WALNUT_00004309;Name=WALNUT_00004309-RA;Alias=PREDICTED: ankyrin repeat-containing protein At2g01680-like,Interpro:IPR020683,Interpro:IPR026961,Pfam:PF12796,Pfam:PF13962;Note=high_quality_partial_model;	185702	213012	.	.	.
QTL05	T01	17	7400550	jcf7180001222287	390287	4	21974925	1.61704e-05	0.470588	0.0686309	2.0682	ID=WALNUT_00004320-RA;Parent=WALNUT_00004320;Name=WALNUT_00004320-RA;Alias=uninformative,Interpro:IPR002213,Pfam:PF00201;Note=high_quality_complete_model;	387958	389379	.	.	.
QTL05	T01	M	7400550	jcf7180001222287	390287	4	21974925	5.73206e-06	0.470588	0.0623597	1.94941	ID=WALNUT_00004320-RA;Parent=WALNUT_00004320;Name=WALNUT_00004320-RA;Alias=uninformative,Interpro:IPR002213,Pfam:PF00201;Note=high_quality_complete_model;	387958	389379	.	.	.
QTL05	T01	16	7400550	jcf7180001222287	390287	4	21974925	4.94967e-05	0.470588	0.0593547	1.78883	ID=WALNUT_00004320-RA;Parent=WALNUT_00004320;Name=WALNUT_00004320-RA;Alias=uninformative,Interpro:IPR002213,Pfam:PF00201;Note=high_quality_complete_model;	387958	389379	.	.	.
QTL05	T02	16	7400550	jcf7180001222287	390287	4	21974925	3.9284e-05	0.470588	0.054463	1.28357	ID=WALNUT_00004320-RA;Parent=WALNUT_00004320;Name=WALNUT_00004320-RA;Alias=uninformative,Interpro:IPR002213,Pfam:PF00201;Note=high_quality_complete_model;	387958	389379	.	.	.
QTL05	T02	18	7400550	jcf7180001222287	390287	4	21974925	3.05156e-05	0.470588	0.0429159	1.78002	ID=WALNUT_00004320-RA;Parent=WALNUT_00004320;Name=WALNUT_00004320-RA;Alias=uninformative,Interpro:IPR002213,Pfam:PF00201;Note=high_quality_complete_model;	387958	389379	.	.	.
QTL05	T02	M	7400550	jcf7180001222287	390287	4	21974925	6.31598e-05	0.470588	0.0410346	1.46625	ID=WALNUT_00004320-RA;Parent=WALNUT_00004320;Name=WALNUT_00004320-RA;Alias=uninformative,Interpro:IPR002213,Pfam:PF00201;Note=high_quality_complete_model;	387958	389379	.	.	.
QTL05	T01	17	7406392|F|0-42:T>C-42:T>C	jcf7180001222287	390376	4	21975014	1.4161e-05	0.411765	0.0696153	-2.71296	ID=WALNUT_00004320-RA;Parent=WALNUT_00004320;Name=WALNUT_00004320-RA;Alias=uninformative,Interpro:IPR002213,Pfam:PF00201;Note=high_quality_complete_model;	387958	389379	.	.	.
QTL05	T01	M	7406392|F|0-42:T>C-42:T>C	jcf7180001222287	390376	4	21975014	6.82383e-06	0.411765	0.0612898	-2.52137	ID=WALNUT_00004320-RA;Parent=WALNUT_00004320;Name=WALNUT_00004320-RA;Alias=uninformative,Interpro:IPR002213,Pfam:PF00201;Note=high_quality_complete_model;	387958	389379	.	.	.
QTL05	T02	18	7406392|F|0-42:T>C-42:T>C	jcf7180001222287	390376	4	21975014	5.10019e-06	0.411765	0.0518478	-2.5576	ID=WALNUT_00004320-RA;Parent=WALNUT_00004320;Name=WALNUT_00004320-RA;Alias=uninformative,Interpro:IPR002213,Pfam:PF00201;Note=high_quality_complete_model;	387958	389379	.	.	.
QTL05	T01	18	7406392|F|0-42:T>C-42:T>C	jcf7180001222287	390376	4	21975014	2.71693e-05	0.411765	0.0513292	-2.71889	ID=WALNUT_00004320-RA;Parent=WALNUT_00004320;Name=WALNUT_00004320-RA;Alias=uninformative,Interpro:IPR002213,Pfam:PF00201;Note=high_quality_complete_model;	387958	389379	.	.	.
QTL05	T02	M	7406392|F|0-42:T>C-42:T>C	jcf7180001222287	390376	4	21975014	1.3555e-05	0.411765	0.0489424	-2.08997	ID=WALNUT_00004320-RA;Parent=WALNUT_00004320;Name=WALNUT_00004320-RA;Alias=uninformative,Interpro:IPR002213,Pfam:PF00201;Note=high_quality_complete_model;	387958	389379	.	.	.
QTL05	T02	17	7406392|F|0-42:T>C-42:T>C	jcf7180001222287	390376	4	21975014	4.09485e-05	0.411765	0.046955	-2.33386	ID=WALNUT_00004320-RA;Parent=WALNUT_00004320;Name=WALNUT_00004320-RA;Alias=uninformative,Interpro:IPR002213,Pfam:PF00201;Note=high_quality_complete_model;	387958	389379	.	.	.
QTL05	T01	17	7400982|F|0-59:T>A-59:T>A	jcf7180001222287	1018146	4	22602784	5.79129e-05	0.208556	0.0592693	-3.38768	ID=WALNUT_00004369-RA;Parent=WALNUT_00004369;Name=WALNUT_00004369-RA;Alias=PREDICTED: leucine-rich repeat receptor protein kinase EXS-like,Interpro:IPR001245,Interpro:IPR001611,Interpro:IPR013210,Pfam:PF00560,Pfam:PF07714,Pfam:PF08263,Pfam:PF13516,Pfam:PF13855;Note=high_quality_complete_model;	1017140	1021153	.	.	.
QTL05	T01	M	7400982|F|0-59:T>A-59:T>A	jcf7180001222287	1018146	4	22602784	7.47501e-05	0.208556	0.0468814	-2.98055	ID=WALNUT_00004369-RA;Parent=WALNUT_00004369;Name=WALNUT_00004369-RA;Alias=PREDICTED: leucine-rich repeat receptor protein kinase EXS-like,Interpro:IPR001245,Interpro:IPR001611,Interpro:IPR013210,Pfam:PF00560,Pfam:PF07714,Pfam:PF08263,Pfam:PF13516,Pfam:PF13855;Note=high_quality_complete_model;	1017140	1021153	.	.	.
QTL05	T01	18	23442975|F|0-14:G>A-14:G>A	jcf7180001221420	60179	4	23955732	6.28007e-05	0.187166	0.0464819	3.59403	ID=WALNUT_00001112-RA;Parent=WALNUT_00001112;Name=WALNUT_00001112-RA;Alias=PREDICTED: probable galacturonosyltransferase 14-like,Interpro:IPR002495,Pfam:PF01501;Note=high_quality_partial_model;	56432	61764	ID=WALNUT_00001113-RA;Parent=WALNUT_00001113;Name=WALNUT_00001113-RA;Alias=PREDICTED: pentatricopeptide repeat-containing protein At5g39350,Interpro:IPR002885,Pfam:PF01535,Pfam:PF13041;Note=high_quality_complete_model;	68533	70566
QTL05	T01	M	23442975|F|0-14:G>A-14:G>A	jcf7180001221420	60179	4	23955732	9.64501e-05	0.187166	0.0453794	3.00591	ID=WALNUT_00001112-RA;Parent=WALNUT_00001112;Name=WALNUT_00001112-RA;Alias=PREDICTED: probable galacturonosyltransferase 14-like,Interpro:IPR002495,Pfam:PF01501;Note=high_quality_partial_model;	56432	61764	ID=WALNUT_00001113-RA;Parent=WALNUT_00001113;Name=WALNUT_00001113-RA;Alias=PREDICTED: pentatricopeptide repeat-containing protein At5g39350,Interpro:IPR002885,Pfam:PF01535,Pfam:PF13041;Note=high_quality_complete_model;	68533	70566
QTL05	T01	17	12414290	jcf7180001221420	594231	4	24489784	9.77312e-05	0.433155	0.0554846	-1.7197	ID=WALNUT_00001156-RA;Parent=WALNUT_00001156;Name=WALNUT_00001156-RA;Alias=PREDICTED: receptor-like protein kinase FERONIA-like,Interpro:IPR024788,Pfam:PF12819;Note=high_quality_complete_model;	598620	612836	.	.	.
QTL05	T01	17	23446090|F|0-6:G>A-6:G>A	jcf7180001218217	76	4	26982766	1.20635e-06	0.272727	0.0882362	-3.94126	ID=WALNUT_00025636-RA;Parent=WALNUT_00025636;Name=WALNUT_00025636-RA;Alias=PREDICTED: ATP synthase mitochondrial F1 complex assembly factor 2,no protein domains;Note=low_quality_model;	434	3039	.	.	.
QTL05	T02	16	23446090|F|0-6:G>A-6:G>A	jcf7180001218217	76	4	26982766	4.42392e-07	0.272727	0.0842027	-2.66782	ID=WALNUT_00025636-RA;Parent=WALNUT_00025636;Name=WALNUT_00025636-RA;Alias=PREDICTED: ATP synthase mitochondrial F1 complex assembly factor 2,no protein domains;Note=low_quality_model;	434	3039	.	.	.
QTL05	T01	M	23446090|F|0-6:G>A-6:G>A	jcf7180001218217	76	4	26982766	1.88611e-07	0.272727	0.0838452	-3.82151	ID=WALNUT_00025636-RA;Parent=WALNUT_00025636;Name=WALNUT_00025636-RA;Alias=PREDICTED: ATP synthase mitochondrial F1 complex assembly factor 2,no protein domains;Note=low_quality_model;	434	3039	.	.	.
QTL05	T02	M	23446090|F|0-6:G>A-6:G>A	jcf7180001218217	76	4	26982766	4.37294e-08	0.272727	0.0800047	-3.4662	ID=WALNUT_00025636-RA;Parent=WALNUT_00025636;Name=WALNUT_00025636-RA;Alias=PREDICTED: ATP synthase mitochondrial F1 complex assembly factor 2,no protein domains;Note=low_quality_model;	434	3039	.	.	.
QTL05	T01	16	23446090|F|0-6:G>A-6:G>A	jcf7180001218217	76	4	26982766	4.84107e-06	0.272727	0.0762915	-3.37014	ID=WALNUT_00025636-RA;Parent=WALNUT_00025636;Name=WALNUT_00025636-RA;Alias=PREDICTED: ATP synthase mitochondrial F1 complex assembly factor 2,no protein domains;Note=low_quality_model;	434	3039	.	.	.
QTL05	T02	17	23446090|F|0-6:G>A-6:G>A	jcf7180001218217	76	4	26982766	3.5846e-07	0.272727	0.0741996	-3.78662	ID=WALNUT_00025636-RA;Parent=WALNUT_00025636;Name=WALNUT_00025636-RA;Alias=PREDICTED: ATP synthase mitochondrial F1 complex assembly factor 2,no protein domains;Note=low_quality_model;	434	3039	.	.	.
QTL05	T02	18	23446090|F|0-6:G>A-6:G>A	jcf7180001218217	76	4	26982766	9.52012e-08	0.272727	0.0725524	-3.94115	ID=WALNUT_00025636-RA;Parent=WALNUT_00025636;Name=WALNUT_00025636-RA;Alias=PREDICTED: ATP synthase mitochondrial F1 complex assembly factor 2,no protein domains;Note=low_quality_model;	434	3039	.	.	.
QTL05	T01	18	23446090|F|0-6:G>A-6:G>A	jcf7180001218217	76	4	26982766	1.446e-06	0.272727	0.0687901	-4.06983	ID=WALNUT_00025636-RA;Parent=WALNUT_00025636;Name=WALNUT_00025636-RA;Alias=PREDICTED: ATP synthase mitochondrial F1 complex assembly factor 2,no protein domains;Note=low_quality_model;	434	3039	.	.	.
QTL05	T06	18	23446090|F|0-6:G>A-6:G>A	jcf7180001218217	76	4	26982766	5.07142e-05	0.270492	0.0645658	-3.8824	ID=WALNUT_00025636-RA;Parent=WALNUT_00025636;Name=WALNUT_00025636-RA;Alias=PREDICTED: ATP synthase mitochondrial F1 complex assembly factor 2,no protein domains;Note=low_quality_model;	434	3039	.	.	.
QTL05	T02	16	100035358|F|0-30:G>A-30:G>A	jcf7180001218217	751	4	26983441	3.63372e-07	0.272727	0.0855502	-2.76086	ID=WALNUT_00025636-RA;Parent=WALNUT_00025636;Name=WALNUT_00025636-RA;Alias=PREDICTED: ATP synthase mitochondrial F1 complex assembly factor 2,no protein domains;Note=low_quality_model;	434	3039	.	.	.
QTL05	T01	17	100035358|F|0-30:G>A-30:G>A	jcf7180001218217	751	4	26983441	1.86044e-06	0.272727	0.0849135	-3.97524	ID=WALNUT_00025636-RA;Parent=WALNUT_00025636;Name=WALNUT_00025636-RA;Alias=PREDICTED: ATP synthase mitochondrial F1 complex assembly factor 2,no protein domains;Note=low_quality_model;	434	3039	.	.	.
QTL05	T01	M	100035358|F|0-30:G>A-30:G>A	jcf7180001218217	751	4	26983441	2.06149e-07	0.272727	0.083273	-3.92113	ID=WALNUT_00025636-RA;Parent=WALNUT_00025636;Name=WALNUT_00025636-RA;Alias=PREDICTED: ATP synthase mitochondrial F1 complex assembly factor 2,no protein domains;Note=low_quality_model;	434	3039	.	.	.
QTL05	T01	16	100035358|F|0-30:G>A-30:G>A	jcf7180001218217	751	4	26983441	2.71145e-06	0.272727	0.0806057	-3.55034	ID=WALNUT_00025636-RA;Parent=WALNUT_00025636;Name=WALNUT_00025636-RA;Alias=PREDICTED: ATP synthase mitochondrial F1 complex assembly factor 2,no protein domains;Note=low_quality_model;	434	3039	.	.	.
QTL05	T02	M	100035358|F|0-30:G>A-30:G>A	jcf7180001218217	751	4	26983441	5.74243e-08	0.272727	0.0784751	-3.53556	ID=WALNUT_00025636-RA;Parent=WALNUT_00025636;Name=WALNUT_00025636-RA;Alias=PREDICTED: ATP synthase mitochondrial F1 complex assembly factor 2,no protein domains;Note=low_quality_model;	434	3039	.	.	.
QTL05	T02	17	100035358|F|0-30:G>A-30:G>A	jcf7180001218217	751	4	26983441	3.14172e-07	0.272727	0.0749839	-3.91411	ID=WALNUT_00025636-RA;Parent=WALNUT_00025636;Name=WALNUT_00025636-RA;Alias=PREDICTED: ATP synthase mitochondrial F1 complex assembly factor 2,no protein domains;Note=low_quality_model;	434	3039	.	.	.
QTL05	T01	18	100035358|F|0-30:G>A-30:G>A	jcf7180001218217	751	4	26983441	2.13907e-06	0.272727	0.0664164	-4.11448	ID=WALNUT_00025636-RA;Parent=WALNUT_00025636;Name=WALNUT_00025636-RA;Alias=PREDICTED: ATP synthase mitochondrial F1 complex assembly factor 2,no protein domains;Note=low_quality_model;	434	3039	.	.	.
QTL05	T06	18	100035358|F|0-30:G>A-30:G>A	jcf7180001218217	751	4	26983441	4.12815e-05	0.270492	0.066176	-4.04294	ID=WALNUT_00025636-RA;Parent=WALNUT_00025636;Name=WALNUT_00025636-RA;Alias=PREDICTED: ATP synthase mitochondrial F1 complex assembly factor 2,no protein domains;Note=low_quality_model;	434	3039	.	.	.
QTL05	T02	18	100035358|F|0-30:G>A-30:G>A	jcf7180001218217	751	4	26983441	3.52161e-07	0.272727	0.0656264	-3.86482	ID=WALNUT_00025636-RA;Parent=WALNUT_00025636;Name=WALNUT_00025636-RA;Alias=PREDICTED: ATP synthase mitochondrial F1 complex assembly factor 2,no protein domains;Note=low_quality_model;	434	3039	.	.	.
QTL05	T02	16	7399395|F|0-62:T>A-62:T>A	jcf7180001218217	10109	4	26992799	1.49477e-05	0.382353	0.0607046	-1.94744	ID=WALNUT_00025637-RA;Parent=WALNUT_00025637;Name=WALNUT_00025637-RA;Alias=PREDICTED: cystinosin homolog,Interpro:IPR006603,Pfam:PF04193;Note=high_quality_complete_model;	4246	10716	.	.	.
QTL05	T01	17	23443910|F|0-41:A>G-41:A>G	jcf7180001218217	21284	4	27003974	8.68356e-07	0.286096	0.0907708	-4.08748	ID=WALNUT_00025640-RA;Parent=WALNUT_00025640;Name=WALNUT_00025640-RA;Alias=uninformative,Interpro:IPR027329,Pfam:PF06886;Note=high_quality_partial_model;	20196	23049	.	.	.
QTL05	T01	M	23443910|F|0-41:A>G-41:A>G	jcf7180001218217	21284	4	27003974	2.0415e-07	0.286096	0.0833356	-3.90068	ID=WALNUT_00025640-RA;Parent=WALNUT_00025640;Name=WALNUT_00025640-RA;Alias=uninformative,Interpro:IPR027329,Pfam:PF06886;Note=high_quality_partial_model;	20196	23049	.	.	.
QTL05	T01	16	23443910|F|0-41:A>G-41:A>G	jcf7180001218217	21284	4	27003974	3.54317e-06	0.286096	0.0786101	-3.48807	ID=WALNUT_00025640-RA;Parent=WALNUT_00025640;Name=WALNUT_00025640-RA;Alias=uninformative,Interpro:IPR027329,Pfam:PF06886;Note=high_quality_partial_model;	20196	23049	.	.	.
QTL05	T02	16	23443910|F|0-41:A>G-41:A>G	jcf7180001218217	21284	4	27003974	1.54677e-06	0.286096	0.0757139	-2.58337	ID=WALNUT_00025640-RA;Parent=WALNUT_00025640;Name=WALNUT_00025640-RA;Alias=uninformative,Interpro:IPR027329,Pfam:PF06886;Note=high_quality_partial_model;	20196	23049	.	.	.
QTL05	T02	17	23443910|F|0-41:A>G-41:A>G	jcf7180001218217	21284	4	27003974	5.21789e-07	0.286096	0.0719743	-3.81366	ID=WALNUT_00025640-RA;Parent=WALNUT_00025640;Name=WALNUT_00025640-RA;Alias=uninformative,Interpro:IPR027329,Pfam:PF06886;Note=high_quality_partial_model;	20196	23049	.	.	.
QTL05	T06	18	23443910|F|0-41:A>G-41:A>G	jcf7180001218217	21284	4	27003974	2.00983e-05	0.284153	0.07185	-4.18591	ID=WALNUT_00025640-RA;Parent=WALNUT_00025640;Name=WALNUT_00025640-RA;Alias=uninformative,Interpro:IPR027329,Pfam:PF06886;Note=high_quality_partial_model;	20196	23049	.	.	.
QTL05	T02	M	23443910|F|0-41:A>G-41:A>G	jcf7180001218217	21284	4	27003974	1.99799e-07	0.286096	0.0715431	-3.35686	ID=WALNUT_00025640-RA;Parent=WALNUT_00025640;Name=WALNUT_00025640-RA;Alias=uninformative,Interpro:IPR027329,Pfam:PF06886;Note=high_quality_partial_model;	20196	23049	.	.	.
QTL05	T01	18	23443910|F|0-41:A>G-41:A>G	jcf7180001218217	21284	4	27003974	4.22353e-06	0.286096	0.0623234	-3.96358	ID=WALNUT_00025640-RA;Parent=WALNUT_00025640;Name=WALNUT_00025640-RA;Alias=uninformative,Interpro:IPR027329,Pfam:PF06886;Note=high_quality_partial_model;	20196	23049	.	.	.
QTL05	T02	18	23443910|F|0-41:A>G-41:A>G	jcf7180001218217	21284	4	27003974	1.83131e-06	0.286096	0.0570675	-3.5836	ID=WALNUT_00025640-RA;Parent=WALNUT_00025640;Name=WALNUT_00025640-RA;Alias=uninformative,Interpro:IPR027329,Pfam:PF06886;Note=high_quality_partial_model;	20196	23049	.	.	.
QTL05	T01	16	100005305	jcf7180001218217	36949	4	27019639	5.69388e-07	0.465241	0.0923965	1.79968	ID=WALNUT_00025642-RA;Parent=WALNUT_00025642;Name=WALNUT_00025642-RA;Alias=uninformative,Interpro:IPR001005,Pfam:PF00249;Note=high_quality_complete_model;	34698	35690	.	.	.
QTL05	T02	16	100005305	jcf7180001218217	36949	4	27019639	4.2842e-06	0.465241	0.0689124	1.15075	ID=WALNUT_00025642-RA;Parent=WALNUT_00025642;Name=WALNUT_00025642-RA;Alias=uninformative,Interpro:IPR001005,Pfam:PF00249;Note=high_quality_complete_model;	34698	35690	.	.	.
QTL05	T01	17	100005305	jcf7180001218217	36949	4	27019639	4.53625e-05	0.465241	0.061047	1.53449	ID=WALNUT_00025642-RA;Parent=WALNUT_00025642;Name=WALNUT_00025642-RA;Alias=uninformative,Interpro:IPR001005,Pfam:PF00249;Note=high_quality_complete_model;	34698	35690	.	.	.
QTL05	T01	M	100005305	jcf7180001218217	36949	4	27019639	9.39149e-06	0.465241	0.0593369	1.46911	ID=WALNUT_00025642-RA;Parent=WALNUT_00025642;Name=WALNUT_00025642-RA;Alias=uninformative,Interpro:IPR001005,Pfam:PF00249;Note=high_quality_complete_model;	34698	35690	.	.	.
QTL05	T02	17	100005305	jcf7180001218217	36949	4	27019639	1.40948e-05	0.465241	0.0529244	1.49518	ID=WALNUT_00025642-RA;Parent=WALNUT_00025642;Name=WALNUT_00025642-RA;Alias=uninformative,Interpro:IPR001005,Pfam:PF00249;Note=high_quality_complete_model;	34698	35690	.	.	.
QTL05	T02	M	100005305	jcf7180001218217	36949	4	27019639	3.497e-05	0.465241	0.0440498	1.16757	ID=WALNUT_00025642-RA;Parent=WALNUT_00025642;Name=WALNUT_00025642-RA;Alias=uninformative,Interpro:IPR001005,Pfam:PF00249;Note=high_quality_complete_model;	34698	35690	.	.	.
QTL05	T01	17	7398291|F|0-55:T>C-55:T>C	jcf7180001218217	67398	4	27050088	2.37738e-06	0.299465	0.0830418	3.04404	ID=WALNUT_00025646-RA;Parent=WALNUT_00025646;Name=WALNUT_00025646-RA;Alias=uninformative,Interpro:IPR012908,Pfam:PF07819;Note=high_quality_partial_model;	54028	68001	.	.	.
QTL05	T01	16	7398291|F|0-55:T>C-55:T>C	jcf7180001218217	67398	4	27050088	3.79297e-06	0.299465	0.0781031	2.72605	ID=WALNUT_00025646-RA;Parent=WALNUT_00025646;Name=WALNUT_00025646-RA;Alias=uninformative,Interpro:IPR012908,Pfam:PF07819;Note=high_quality_partial_model;	54028	68001	.	.	.
QTL05	T01	M	7398291|F|0-55:T>C-55:T>C	jcf7180001218217	67398	4	27050088	5.86262e-07	0.299465	0.0765972	2.90289	ID=WALNUT_00025646-RA;Parent=WALNUT_00025646;Name=WALNUT_00025646-RA;Alias=uninformative,Interpro:IPR012908,Pfam:PF07819;Note=high_quality_partial_model;	54028	68001	.	.	.
QTL05	T02	16	7398291|F|0-55:T>C-55:T>C	jcf7180001218217	67398	4	27050088	4.92633e-06	0.299465	0.0679877	1.91206	ID=WALNUT_00025646-RA;Parent=WALNUT_00025646;Name=WALNUT_00025646-RA;Alias=uninformative,Interpro:IPR012908,Pfam:PF07819;Note=high_quality_partial_model;	54028	68001	.	.	.
QTL05	T02	M	7398291|F|0-55:T>C-55:T>C	jcf7180001218217	67398	4	27050088	2.53831e-06	0.299465	0.0577615	2.33978	ID=WALNUT_00025646-RA;Parent=WALNUT_00025646;Name=WALNUT_00025646-RA;Alias=uninformative,Interpro:IPR012908,Pfam:PF07819;Note=high_quality_partial_model;	54028	68001	.	.	.
QTL05	T02	17	7398291|F|0-55:T>C-55:T>C	jcf7180001218217	67398	4	27050088	1.13639e-05	0.299465	0.0541417	2.57492	ID=WALNUT_00025646-RA;Parent=WALNUT_00025646;Name=WALNUT_00025646-RA;Alias=uninformative,Interpro:IPR012908,Pfam:PF07819;Note=high_quality_partial_model;	54028	68001	.	.	.
QTL05	T01	18	7398291|F|0-55:T>C-55:T>C	jcf7180001218217	67398	4	27050088	1.99515e-05	0.299465	0.0531318	2.84511	ID=WALNUT_00025646-RA;Parent=WALNUT_00025646;Name=WALNUT_00025646-RA;Alias=uninformative,Interpro:IPR012908,Pfam:PF07819;Note=high_quality_partial_model;	54028	68001	.	.	.
QTL05	T02	18	7398291|F|0-55:T>C-55:T>C	jcf7180001218217	67398	4	27050088	1.57205e-05	0.299465	0.0461995	2.49486	ID=WALNUT_00025646-RA;Parent=WALNUT_00025646;Name=WALNUT_00025646-RA;Alias=uninformative,Interpro:IPR012908,Pfam:PF07819;Note=high_quality_partial_model;	54028	68001	.	.	.
QTL05	T02	16	23443959|F|0-32:G>C-32:G>C	jcf7180001214025	19603	4	27260720	9.07906e-07	0.270053	0.0793094	2.04976	ID=WALNUT_00024847-RA;Parent=WALNUT_00024847;Name=WALNUT_00024847-RA;Alias=PREDICTED: F-box protein SKIP14-like,Interpro:IPR001810,Pfam:PF12937;Note=high_quality_partial_model;	13235	22431	.	.	.
QTL05	T01	16	23443959|F|0-32:G>C-32:G>C	jcf7180001214025	19603	4	27260720	4.32299e-06	0.270053	0.0771311	2.69031	ID=WALNUT_00024847-RA;Parent=WALNUT_00024847;Name=WALNUT_00024847-RA;Alias=PREDICTED: F-box protein SKIP14-like,Interpro:IPR001810,Pfam:PF12937;Note=high_quality_partial_model;	13235	22431	.	.	.
QTL05	T01	M	23443959|F|0-32:G>C-32:G>C	jcf7180001214025	19603	4	27260720	9.83508e-07	0.270053	0.0733272	2.8146	ID=WALNUT_00024847-RA;Parent=WALNUT_00024847;Name=WALNUT_00024847-RA;Alias=PREDICTED: F-box protein SKIP14-like,Interpro:IPR001810,Pfam:PF12937;Note=high_quality_partial_model;	13235	22431	.	.	.
QTL05	T02	M	23443959|F|0-32:G>C-32:G>C	jcf7180001214025	19603	4	27260720	6.30559e-07	0.270053	0.0652533	2.46382	ID=WALNUT_00024847-RA;Parent=WALNUT_00024847;Name=WALNUT_00024847-RA;Alias=PREDICTED: F-box protein SKIP14-like,Interpro:IPR001810,Pfam:PF12937;Note=high_quality_partial_model;	13235	22431	.	.	.
QTL05	T01	17	23443959|F|0-32:G>C-32:G>C	jcf7180001214025	19603	4	27260720	2.90895e-05	0.270053	0.0642987	2.65683	ID=WALNUT_00024847-RA;Parent=WALNUT_00024847;Name=WALNUT_00024847-RA;Alias=PREDICTED: F-box protein SKIP14-like,Interpro:IPR001810,Pfam:PF12937;Note=high_quality_partial_model;	13235	22431	.	.	.
QTL05	T01	18	23443959|F|0-32:G>C-32:G>C	jcf7180001214025	19603	4	27260720	5.09283e-06	0.270053	0.0612043	3.02753	ID=WALNUT_00024847-RA;Parent=WALNUT_00024847;Name=WALNUT_00024847-RA;Alias=PREDICTED: F-box protein SKIP14-like,Interpro:IPR001810,Pfam:PF12937;Note=high_quality_partial_model;	13235	22431	.	.	.
QTL05	T02	17	23443959|F|0-32:G>C-32:G>C	jcf7180001214025	19603	4	27260720	4.05208e-06	0.270053	0.0600241	2.68907	ID=WALNUT_00024847-RA;Parent=WALNUT_00024847;Name=WALNUT_00024847-RA;Alias=PREDICTED: F-box protein SKIP14-like,Interpro:IPR001810,Pfam:PF12937;Note=high_quality_partial_model;	13235	22431	.	.	.
QTL05	T02	18	23443959|F|0-32:G>C-32:G>C	jcf7180001214025	19603	4	27260720	4.49534e-06	0.270053	0.052487	2.63164	ID=WALNUT_00024847-RA;Parent=WALNUT_00024847;Name=WALNUT_00024847-RA;Alias=PREDICTED: F-box protein SKIP14-like,Interpro:IPR001810,Pfam:PF12937;Note=high_quality_partial_model;	13235	22431	.	.	.
QTL05	T02	16	12416446|F|0-18:C>T-18:C>T	jcf7180001214025	24785	4	27265902	1.52473e-06	0.26738	0.0758104	-2.70612	ID=WALNUT_00024848-RA;Parent=WALNUT_00024848;Name=WALNUT_00024848-RA;Alias=PREDICTED: glucose-6-phosphate 1-dehydrogenase, cytoplasmic isoform-like,Interpro:IPR022674,Interpro:IPR022675,Pfam:PF00479,Pfam:PF02781;Note=high_quality_complete_model;	24692	33007	.	.	.
QTL05	T01	17	12416446|F|0-18:C>T-18:C>T	jcf7180001214025	24785	4	27265902	7.03087e-06	0.26738	0.074842	-3.8844	ID=WALNUT_00024848-RA;Parent=WALNUT_00024848;Name=WALNUT_00024848-RA;Alias=PREDICTED: glucose-6-phosphate 1-dehydrogenase, cytoplasmic isoform-like,Interpro:IPR022674,Interpro:IPR022675,Pfam:PF00479,Pfam:PF02781;Note=high_quality_complete_model;	24692	33007	.	.	.
QTL05	T01	M	12416446|F|0-18:C>T-18:C>T	jcf7180001214025	24785	4	27265902	1.40893e-06	0.26738	0.0710687	-3.76894	ID=WALNUT_00024848-RA;Parent=WALNUT_00024848;Name=WALNUT_00024848-RA;Alias=PREDICTED: glucose-6-phosphate 1-dehydrogenase, cytoplasmic isoform-like,Interpro:IPR022674,Interpro:IPR022675,Pfam:PF00479,Pfam:PF02781;Note=high_quality_complete_model;	24692	33007	.	.	.
QTL05	T02	M	12416446|F|0-18:C>T-18:C>T	jcf7180001214025	24785	4	27265902	5.98012e-07	0.26738	0.0655412	-3.36152	ID=WALNUT_00024848-RA;Parent=WALNUT_00024848;Name=WALNUT_00024848-RA;Alias=PREDICTED: glucose-6-phosphate 1-dehydrogenase, cytoplasmic isoform-like,Interpro:IPR022674,Interpro:IPR022675,Pfam:PF00479,Pfam:PF02781;Note=high_quality_complete_model;	24692	33007	.	.	.
QTL05	T01	16	12416446|F|0-18:C>T-18:C>T	jcf7180001214025	24785	4	27265902	2.14516e-05	0.26738	0.0653771	-3.33098	ID=WALNUT_00024848-RA;Parent=WALNUT_00024848;Name=WALNUT_00024848-RA;Alias=PREDICTED: glucose-6-phosphate 1-dehydrogenase, cytoplasmic isoform-like,Interpro:IPR022674,Interpro:IPR022675,Pfam:PF00479,Pfam:PF02781;Note=high_quality_complete_model;	24692	33007	.	.	.
QTL05	T02	17	12416446|F|0-18:C>T-18:C>T	jcf7180001214025	24785	4	27265902	1.61375e-06	0.26738	0.0653499	-3.8031	ID=WALNUT_00024848-RA;Parent=WALNUT_00024848;Name=WALNUT_00024848-RA;Alias=PREDICTED: glucose-6-phosphate 1-dehydrogenase, cytoplasmic isoform-like,Interpro:IPR022674,Interpro:IPR022675,Pfam:PF00479,Pfam:PF02781;Note=high_quality_complete_model;	24692	33007	.	.	.
QTL05	T01	18	12416446|F|0-18:C>T-18:C>T	jcf7180001214025	24785	4	27265902	1.89501e-05	0.26738	0.0534333	-3.84043	ID=WALNUT_00024848-RA;Parent=WALNUT_00024848;Name=WALNUT_00024848-RA;Alias=PREDICTED: glucose-6-phosphate 1-dehydrogenase, cytoplasmic isoform-like,Interpro:IPR022674,Interpro:IPR022675,Pfam:PF00479,Pfam:PF02781;Note=high_quality_complete_model;	24692	33007	.	.	.
QTL05	T02	18	12416446|F|0-18:C>T-18:C>T	jcf7180001214025	24785	4	27265902	5.70875e-06	0.26738	0.051278	-3.55323	ID=WALNUT_00024848-RA;Parent=WALNUT_00024848;Name=WALNUT_00024848-RA;Alias=PREDICTED: glucose-6-phosphate 1-dehydrogenase, cytoplasmic isoform-like,Interpro:IPR022674,Interpro:IPR022675,Pfam:PF00479,Pfam:PF02781;Note=high_quality_complete_model;	24692	33007	.	.	.
QTL05	T01	16	7393899|F|0-62:T>C-62:T>C	jcf7180001214025	31043	4	27272160	3.43462e-05	0.294118	0.061977	2.77922	ID=WALNUT_00024848-RA;Parent=WALNUT_00024848;Name=WALNUT_00024848-RA;Alias=PREDICTED: glucose-6-phosphate 1-dehydrogenase, cytoplasmic isoform-like,Interpro:IPR022674,Interpro:IPR022675,Pfam:PF00479,Pfam:PF02781;Note=high_quality_complete_model;	24692	33007	.	.	.
QTL05	T02	16	7393899|F|0-62:T>C-62:T>C	jcf7180001214025	31043	4	27272160	6.57253e-05	0.294118	0.0511771	1.90045	ID=WALNUT_00024848-RA;Parent=WALNUT_00024848;Name=WALNUT_00024848-RA;Alias=PREDICTED: glucose-6-phosphate 1-dehydrogenase, cytoplasmic isoform-like,Interpro:IPR022674,Interpro:IPR022675,Pfam:PF00479,Pfam:PF02781;Note=high_quality_complete_model;	24692	33007	.	.	.
QTL05	T01	M	7393899|F|0-62:T>C-62:T>C	jcf7180001214025	31043	4	27272160	5.972e-05	0.294118	0.0482097	2.64043	ID=WALNUT_00024848-RA;Parent=WALNUT_00024848;Name=WALNUT_00024848-RA;Alias=PREDICTED: glucose-6-phosphate 1-dehydrogenase, cytoplasmic isoform-like,Interpro:IPR022674,Interpro:IPR022675,Pfam:PF00479,Pfam:PF02781;Note=high_quality_complete_model;	24692	33007	.	.	.
QTL05	T02	M	7393899|F|0-62:T>C-62:T>C	jcf7180001214025	31043	4	27272160	7.22395e-05	0.294118	0.0403536	2.24225	ID=WALNUT_00024848-RA;Parent=WALNUT_00024848;Name=WALNUT_00024848-RA;Alias=PREDICTED: glucose-6-phosphate 1-dehydrogenase, cytoplasmic isoform-like,Interpro:IPR022674,Interpro:IPR022675,Pfam:PF00479,Pfam:PF02781;Note=high_quality_complete_model;	24692	33007	.	.	.
QTL05	T02	18	7393899|F|0-62:T>C-62:T>C	jcf7180001214025	31043	4	27272160	7.87304e-05	0.294118	0.0382831	2.60353	ID=WALNUT_00024848-RA;Parent=WALNUT_00024848;Name=WALNUT_00024848-RA;Alias=PREDICTED: glucose-6-phosphate 1-dehydrogenase, cytoplasmic isoform-like,Interpro:IPR022674,Interpro:IPR022675,Pfam:PF00479,Pfam:PF02781;Note=high_quality_complete_model;	24692	33007	.	.	.
QTL05	T01	16	7409987|F|0-12:A>G-12:A>G	jcf7180001214025	32105	4	27273222	1.40938e-06	0.237968	0.0855184	3.0993	ID=WALNUT_00024848-RA;Parent=WALNUT_00024848;Name=WALNUT_00024848-RA;Alias=PREDICTED: glucose-6-phosphate 1-dehydrogenase, cytoplasmic isoform-like,Interpro:IPR022674,Interpro:IPR022675,Pfam:PF00479,Pfam:PF02781;Note=high_quality_complete_model;	24692	33007	.	.	.
QTL05	T01	M	7409987|F|0-12:A>G-12:A>G	jcf7180001214025	32105	4	27273222	3.51039e-07	0.237968	0.0798614	3.23137	ID=WALNUT_00024848-RA;Parent=WALNUT_00024848;Name=WALNUT_00024848-RA;Alias=PREDICTED: glucose-6-phosphate 1-dehydrogenase, cytoplasmic isoform-like,Interpro:IPR022674,Interpro:IPR022675,Pfam:PF00479,Pfam:PF02781;Note=high_quality_complete_model;	24692	33007	.	.	.
QTL05	T02	16	7409987|F|0-12:A>G-12:A>G	jcf7180001214025	32105	4	27273222	1.42271e-06	0.237968	0.0762763	2.20371	ID=WALNUT_00024848-RA;Parent=WALNUT_00024848;Name=WALNUT_00024848-RA;Alias=PREDICTED: glucose-6-phosphate 1-dehydrogenase, cytoplasmic isoform-like,Interpro:IPR022674,Interpro:IPR022675,Pfam:PF00479,Pfam:PF02781;Note=high_quality_complete_model;	24692	33007	.	.	.
QTL05	T01	18	7409987|F|0-12:A>G-12:A>G	jcf7180001214025	32105	4	27273222	1.37165e-06	0.237968	0.069111	3.53605	ID=WALNUT_00024848-RA;Parent=WALNUT_00024848;Name=WALNUT_00024848-RA;Alias=PREDICTED: glucose-6-phosphate 1-dehydrogenase, cytoplasmic isoform-like,Interpro:IPR022674,Interpro:IPR022675,Pfam:PF00479,Pfam:PF02781;Note=high_quality_complete_model;	24692	33007	.	.	.
QTL05	T02	M	7409987|F|0-12:A>G-12:A>G	jcf7180001214025	32105	4	27273222	6.14608e-07	0.237968	0.0653924	2.71445	ID=WALNUT_00024848-RA;Parent=WALNUT_00024848;Name=WALNUT_00024848-RA;Alias=PREDICTED: glucose-6-phosphate 1-dehydrogenase, cytoplasmic isoform-like,Interpro:IPR022674,Interpro:IPR022675,Pfam:PF00479,Pfam:PF02781;Note=high_quality_complete_model;	24692	33007	.	.	.
QTL05	T01	17	7409987|F|0-12:A>G-12:A>G	jcf7180001214025	32105	4	27273222	3.14093e-05	0.237968	0.0637356	2.90484	ID=WALNUT_00024848-RA;Parent=WALNUT_00024848;Name=WALNUT_00024848-RA;Alias=PREDICTED: glucose-6-phosphate 1-dehydrogenase, cytoplasmic isoform-like,Interpro:IPR022674,Interpro:IPR022675,Pfam:PF00479,Pfam:PF02781;Note=high_quality_complete_model;	24692	33007	.	.	.
QTL05	T02	17	7409987|F|0-12:A>G-12:A>G	jcf7180001214025	32105	4	27273222	2.71513e-06	0.237968	0.0623318	3.00958	ID=WALNUT_00024848-RA;Parent=WALNUT_00024848;Name=WALNUT_00024848-RA;Alias=PREDICTED: glucose-6-phosphate 1-dehydrogenase, cytoplasmic isoform-like,Interpro:IPR022674,Interpro:IPR022675,Pfam:PF00479,Pfam:PF02781;Note=high_quality_complete_model;	24692	33007	.	.	.
QTL05	T02	18	7409987|F|0-12:A>G-12:A>G	jcf7180001214025	32105	4	27273222	1.55599e-06	0.237968	0.0579047	3.04687	ID=WALNUT_00024848-RA;Parent=WALNUT_00024848;Name=WALNUT_00024848-RA;Alias=PREDICTED: glucose-6-phosphate 1-dehydrogenase, cytoplasmic isoform-like,Interpro:IPR022674,Interpro:IPR022675,Pfam:PF00479,Pfam:PF02781;Note=high_quality_complete_model;	24692	33007	.	.	.
QTL05	T01	16	12418007|F|0-57:C>T-57:C>T	jcf7180001214025	45983	4	27287100	3.54827e-06	0.363636	0.0785993	-2.37011	ID=WALNUT_00024850-RA;Parent=WALNUT_00024850;Name=WALNUT_00024850-RA;Alias=uninformative,Interpro:IPR028163,Pfam:PF14661;Note=high_quality_partial_model;	43793	50671	.	.	.
QTL05	T01	M	12418007|F|0-57:C>T-57:C>T	jcf7180001214025	45983	4	27287100	7.29424e-07	0.363636	0.0752134	-2.47412	ID=WALNUT_00024850-RA;Parent=WALNUT_00024850;Name=WALNUT_00024850-RA;Alias=uninformative,Interpro:IPR028163,Pfam:PF14661;Note=high_quality_partial_model;	43793	50671	.	.	.
QTL05	T01	17	12418007|F|0-57:C>T-57:C>T	jcf7180001214025	45983	4	27287100	8.96735e-06	0.363636	0.0730198	-2.46216	ID=WALNUT_00024850-RA;Parent=WALNUT_00024850;Name=WALNUT_00024850-RA;Alias=uninformative,Interpro:IPR028163,Pfam:PF14661;Note=high_quality_partial_model;	43793	50671	.	.	.
QTL05	T02	17	12418007|F|0-57:C>T-57:C>T	jcf7180001214025	45983	4	27287100	8.196e-07	0.363636	0.0693127	-2.51266	ID=WALNUT_00024850-RA;Parent=WALNUT_00024850;Name=WALNUT_00024850-RA;Alias=uninformative,Interpro:IPR028163,Pfam:PF14661;Note=high_quality_partial_model;	43793	50671	.	.	.
QTL05	T02	16	12418007|F|0-57:C>T-57:C>T	jcf7180001214025	45983	4	27287100	5.36393e-06	0.363636	0.067425	-1.64642	ID=WALNUT_00024850-RA;Parent=WALNUT_00024850;Name=WALNUT_00024850-RA;Alias=uninformative,Interpro:IPR028163,Pfam:PF14661;Note=high_quality_partial_model;	43793	50671	.	.	.
QTL05	T02	M	12418007|F|0-57:C>T-57:C>T	jcf7180001214025	45983	4	27287100	5.03295e-07	0.363636	0.0664794	-2.15742	ID=WALNUT_00024850-RA;Parent=WALNUT_00024850;Name=WALNUT_00024850-RA;Alias=uninformative,Interpro:IPR028163,Pfam:PF14661;Note=high_quality_partial_model;	43793	50671	.	.	.
QTL05	T02	18	12418007|F|0-57:C>T-57:C>T	jcf7180001214025	45983	4	27287100	2.84213e-06	0.363636	0.0548184	-2.32867	ID=WALNUT_00024850-RA;Parent=WALNUT_00024850;Name=WALNUT_00024850-RA;Alias=uninformative,Interpro:IPR028163,Pfam:PF14661;Note=high_quality_partial_model;	43793	50671	.	.	.
QTL05	T01	18	12418007|F|0-57:C>T-57:C>T	jcf7180001214025	45983	4	27287100	2.26172e-05	0.363636	0.0523987	-2.4338	ID=WALNUT_00024850-RA;Parent=WALNUT_00024850;Name=WALNUT_00024850-RA;Alias=uninformative,Interpro:IPR028163,Pfam:PF14661;Note=high_quality_partial_model;	43793	50671	.	.	.
QTL05	T02	16	7393816|F|0-31:T>C-31:T>C	jcf7180001214025	62281	4	27303398	1.52473e-06	0.26738	0.0758104	-2.70612	ID=WALNUT_00024852-RA;Parent=WALNUT_00024852;Name=WALNUT_00024852-RA;Alias=uninformative,Interpro:IPR013094,Pfam:PF07859;Note=high_quality_partial_model;	67035	71798	.	.	.
QTL05	T01	17	7393816|F|0-31:T>C-31:T>C	jcf7180001214025	62281	4	27303398	7.03087e-06	0.26738	0.074842	-3.8844	ID=WALNUT_00024852-RA;Parent=WALNUT_00024852;Name=WALNUT_00024852-RA;Alias=uninformative,Interpro:IPR013094,Pfam:PF07859;Note=high_quality_partial_model;	67035	71798	.	.	.
QTL05	T01	M	7393816|F|0-31:T>C-31:T>C	jcf7180001214025	62281	4	27303398	1.40893e-06	0.26738	0.0710687	-3.76894	ID=WALNUT_00024852-RA;Parent=WALNUT_00024852;Name=WALNUT_00024852-RA;Alias=uninformative,Interpro:IPR013094,Pfam:PF07859;Note=high_quality_partial_model;	67035	71798	.	.	.
QTL05	T02	M	7393816|F|0-31:T>C-31:T>C	jcf7180001214025	62281	4	27303398	5.98012e-07	0.26738	0.0655412	-3.36152	ID=WALNUT_00024852-RA;Parent=WALNUT_00024852;Name=WALNUT_00024852-RA;Alias=uninformative,Interpro:IPR013094,Pfam:PF07859;Note=high_quality_partial_model;	67035	71798	.	.	.
QTL05	T01	16	7393816|F|0-31:T>C-31:T>C	jcf7180001214025	62281	4	27303398	2.14516e-05	0.26738	0.0653771	-3.33098	ID=WALNUT_00024852-RA;Parent=WALNUT_00024852;Name=WALNUT_00024852-RA;Alias=uninformative,Interpro:IPR013094,Pfam:PF07859;Note=high_quality_partial_model;	67035	71798	.	.	.
QTL05	T02	17	7393816|F|0-31:T>C-31:T>C	jcf7180001214025	62281	4	27303398	1.61375e-06	0.26738	0.0653499	-3.8031	ID=WALNUT_00024852-RA;Parent=WALNUT_00024852;Name=WALNUT_00024852-RA;Alias=uninformative,Interpro:IPR013094,Pfam:PF07859;Note=high_quality_partial_model;	67035	71798	.	.	.
QTL05	T01	18	7393816|F|0-31:T>C-31:T>C	jcf7180001214025	62281	4	27303398	1.89501e-05	0.26738	0.0534333	-3.84043	ID=WALNUT_00024852-RA;Parent=WALNUT_00024852;Name=WALNUT_00024852-RA;Alias=uninformative,Interpro:IPR013094,Pfam:PF07859;Note=high_quality_partial_model;	67035	71798	.	.	.
QTL05	T02	18	7393816|F|0-31:T>C-31:T>C	jcf7180001214025	62281	4	27303398	5.70875e-06	0.26738	0.051278	-3.55323	ID=WALNUT_00024852-RA;Parent=WALNUT_00024852;Name=WALNUT_00024852-RA;Alias=uninformative,Interpro:IPR013094,Pfam:PF07859;Note=high_quality_partial_model;	67035	71798	.	.	.
QTL05	T01	16	7400876	jcf7180001222106	23062	4	27345115	4.22476e-06	0.40107	0.0773018	1.87012	ID=WALNUT_00020129-RA;Parent=WALNUT_00020129;Name=WALNUT_00020129-RA;Alias=uninformative,Interpro:IPR003690,Pfam:PF02536;Note=high_quality_complete_model;	22296	23755	.	.	.
QTL05	T02	16	7400876	jcf7180001222106	23062	4	27345115	1.70906e-06	0.40107	0.0750435	1.38247	ID=WALNUT_00020129-RA;Parent=WALNUT_00020129;Name=WALNUT_00020129-RA;Alias=uninformative,Interpro:IPR003690,Pfam:PF02536;Note=high_quality_complete_model;	22296	23755	.	.	.
QTL05	T01	M	7400876	jcf7180001222106	23062	4	27345115	3.78901e-06	0.40107	0.064911	1.83149	ID=WALNUT_00020129-RA;Parent=WALNUT_00020129;Name=WALNUT_00020129-RA;Alias=uninformative,Interpro:IPR003690,Pfam:PF02536;Note=high_quality_complete_model;	22296	23755	.	.	.
QTL05	T02	M	7400876	jcf7180001222106	23062	4	27345115	4.1106e-06	0.40107	0.0552018	1.56681	ID=WALNUT_00020129-RA;Parent=WALNUT_00020129;Name=WALNUT_00020129-RA;Alias=uninformative,Interpro:IPR003690,Pfam:PF02536;Note=high_quality_complete_model;	22296	23755	.	.	.
QTL05	T01	18	7400876	jcf7180001222106	23062	4	27345115	1.54587e-05	0.40107	0.0546277	1.97947	ID=WALNUT_00020129-RA;Parent=WALNUT_00020129;Name=WALNUT_00020129-RA;Alias=uninformative,Interpro:IPR003690,Pfam:PF02536;Note=high_quality_complete_model;	22296	23755	.	.	.
QTL05	T02	17	7400876	jcf7180001222106	23062	4	27345115	3.23674e-05	0.40107	0.0482628	1.66968	ID=WALNUT_00020129-RA;Parent=WALNUT_00020129;Name=WALNUT_00020129-RA;Alias=uninformative,Interpro:IPR003690,Pfam:PF02536;Note=high_quality_complete_model;	22296	23755	.	.	.
QTL05	T02	18	7400876	jcf7180001222106	23062	4	27345115	2.98811e-05	0.40107	0.0430194	1.64528	ID=WALNUT_00020129-RA;Parent=WALNUT_00020129;Name=WALNUT_00020129-RA;Alias=uninformative,Interpro:IPR003690,Pfam:PF02536;Note=high_quality_complete_model;	22296	23755	.	.	.
QTL05	T02	16	7390057	jcf7180001222106	23112	4	27345165	9.14e-07	0.42246	0.0792641	1.43286	ID=WALNUT_00020129-RA;Parent=WALNUT_00020129;Name=WALNUT_00020129-RA;Alias=uninformative,Interpro:IPR003690,Pfam:PF02536;Note=high_quality_complete_model;	22296	23755	.	.	.
QTL05	T01	16	7390057	jcf7180001222106	23112	4	27345165	3.39171e-06	0.42246	0.0789354	1.90434	ID=WALNUT_00020129-RA;Parent=WALNUT_00020129;Name=WALNUT_00020129-RA;Alias=uninformative,Interpro:IPR003690,Pfam:PF02536;Note=high_quality_complete_model;	22296	23755	.	.	.
QTL05	T01	M	7390057	jcf7180001222106	23112	4	27345165	2.31317e-06	0.42246	0.067972	1.89371	ID=WALNUT_00020129-RA;Parent=WALNUT_00020129;Name=WALNUT_00020129-RA;Alias=uninformative,Interpro:IPR003690,Pfam:PF02536;Note=high_quality_complete_model;	22296	23755	.	.	.
QTL05	T02	M	7390057	jcf7180001222106	23112	4	27345165	3.17754e-06	0.42246	0.0565667	1.60305	ID=WALNUT_00020129-RA;Parent=WALNUT_00020129;Name=WALNUT_00020129-RA;Alias=uninformative,Interpro:IPR003690,Pfam:PF02536;Note=high_quality_complete_model;	22296	23755	.	.	.
QTL05	T01	18	7390057	jcf7180001222106	23112	4	27345165	1.28904e-05	0.42246	0.0556964	2.01841	ID=WALNUT_00020129-RA;Parent=WALNUT_00020129;Name=WALNUT_00020129-RA;Alias=uninformative,Interpro:IPR003690,Pfam:PF02536;Note=high_quality_complete_model;	22296	23755	.	.	.
QTL05	T02	17	7390057	jcf7180001222106	23112	4	27345165	3.80328e-05	0.42246	0.0473653	1.66961	ID=WALNUT_00020129-RA;Parent=WALNUT_00020129;Name=WALNUT_00020129-RA;Alias=uninformative,Interpro:IPR003690,Pfam:PF02536;Note=high_quality_complete_model;	22296	23755	.	.	.
QTL05	T02	18	7390057	jcf7180001222106	23112	4	27345165	1.32294e-05	0.42246	0.047059	1.74141	ID=WALNUT_00020129-RA;Parent=WALNUT_00020129;Name=WALNUT_00020129-RA;Alias=uninformative,Interpro:IPR003690,Pfam:PF02536;Note=high_quality_complete_model;	22296	23755	.	.	.
QTL05	T01	16	7394098	jcf7180001222106	36859	4	27358912	4.23669e-05	0.438503	0.060469	1.83944	ID=WALNUT_00020130-RA;Parent=WALNUT_00020130;Name=WALNUT_00020130-RA;Alias=PREDICTED: probable inactive leucine-rich repeat receptor-like protein kinase At3g03770-like,Interpro:IPR001245,Interpro:IPR001611,Pfam:PF07714,Pfam:PF13855;Note=high_quality_partial_model;	28110	36459	.	.	.
QTL05	T02	16	7394098	jcf7180001222106	36859	4	27358912	4.1416e-05	0.438503	0.0541243	1.30261	ID=WALNUT_00020130-RA;Parent=WALNUT_00020130;Name=WALNUT_00020130-RA;Alias=PREDICTED: probable inactive leucine-rich repeat receptor-like protein kinase At3g03770-like,Interpro:IPR001245,Interpro:IPR001611,Pfam:PF07714,Pfam:PF13855;Note=high_quality_partial_model;	28110	36459	.	.	.
QTL05	T01	M	7394098	jcf7180001222106	36859	4	27358912	3.14965e-05	0.438503	0.0520219	1.81129	ID=WALNUT_00020130-RA;Parent=WALNUT_00020130;Name=WALNUT_00020130-RA;Alias=PREDICTED: probable inactive leucine-rich repeat receptor-like protein kinase At3g03770-like,Interpro:IPR001245,Interpro:IPR001611,Pfam:PF07714,Pfam:PF13855;Note=high_quality_partial_model;	28110	36459	.	.	.
QTL05	T02	17	7394098	jcf7180001222106	36859	4	27358912	1.99077e-05	0.438503	0.050981	1.89969	ID=WALNUT_00020130-RA;Parent=WALNUT_00020130;Name=WALNUT_00020130-RA;Alias=PREDICTED: probable inactive leucine-rich repeat receptor-like protein kinase At3g03770-like,Interpro:IPR001245,Interpro:IPR001611,Pfam:PF07714,Pfam:PF13855;Note=high_quality_partial_model;	28110	36459	.	.	.
QTL05	T02	M	7394098	jcf7180001222106	36859	4	27358912	1.34543e-05	0.438503	0.0489812	1.6296	ID=WALNUT_00020130-RA;Parent=WALNUT_00020130;Name=WALNUT_00020130-RA;Alias=PREDICTED: probable inactive leucine-rich repeat receptor-like protein kinase At3g03770-like,Interpro:IPR001245,Interpro:IPR001611,Pfam:PF07714,Pfam:PF13855;Note=high_quality_partial_model;	28110	36459	.	.	.
QTL05	T02	18	7394098	jcf7180001222106	36859	4	27358912	3.29278e-05	0.438503	0.0425414	1.80287	ID=WALNUT_00020130-RA;Parent=WALNUT_00020130;Name=WALNUT_00020130-RA;Alias=PREDICTED: probable inactive leucine-rich repeat receptor-like protein kinase At3g03770-like,Interpro:IPR001245,Interpro:IPR001611,Pfam:PF07714,Pfam:PF13855;Note=high_quality_partial_model;	28110	36459	.	.	.
QTL05	T02	16	23442489|F|0-6:T>G-6:T>G	jcf7180001222106	36931	4	27358984	1.16187e-05	0.320856	0.0623472	-1.95095	ID=WALNUT_00020130-RA;Parent=WALNUT_00020130;Name=WALNUT_00020130-RA;Alias=PREDICTED: probable inactive leucine-rich repeat receptor-like protein kinase At3g03770-like,Interpro:IPR001245,Interpro:IPR001611,Pfam:PF07714,Pfam:PF13855;Note=high_quality_partial_model;	28110	36459	.	.	.
QTL05	T02	17	23442489|F|0-6:T>G-6:T>G	jcf7180001222106	36931	4	27358984	3.00727e-06	0.320856	0.0617415	-2.90257	ID=WALNUT_00020130-RA;Parent=WALNUT_00020130;Name=WALNUT_00020130-RA;Alias=PREDICTED: probable inactive leucine-rich repeat receptor-like protein kinase At3g03770-like,Interpro:IPR001245,Interpro:IPR001611,Pfam:PF07714,Pfam:PF13855;Note=high_quality_partial_model;	28110	36459	.	.	.
QTL05	T01	M	23442489|F|0-6:T>G-6:T>G	jcf7180001222106	36931	4	27358984	8.80376e-06	0.320856	0.0597313	-2.67848	ID=WALNUT_00020130-RA;Parent=WALNUT_00020130;Name=WALNUT_00020130-RA;Alias=PREDICTED: probable inactive leucine-rich repeat receptor-like protein kinase At3g03770-like,Interpro:IPR001245,Interpro:IPR001611,Pfam:PF07714,Pfam:PF13855;Note=high_quality_partial_model;	28110	36459	.	.	.
QTL05	T01	16	23442489|F|0-6:T>G-6:T>G	jcf7180001222106	36931	4	27358984	8.38692e-05	0.320856	0.0555977	-2.47206	ID=WALNUT_00020130-RA;Parent=WALNUT_00020130;Name=WALNUT_00020130-RA;Alias=PREDICTED: probable inactive leucine-rich repeat receptor-like protein kinase At3g03770-like,Interpro:IPR001245,Interpro:IPR001611,Pfam:PF07714,Pfam:PF13855;Note=high_quality_partial_model;	28110	36459	.	.	.
QTL05	T02	M	23442489|F|0-6:T>G-6:T>G	jcf7180001222106	36931	4	27358984	7.26174e-06	0.320856	0.052203	-2.3176	ID=WALNUT_00020130-RA;Parent=WALNUT_00020130;Name=WALNUT_00020130-RA;Alias=PREDICTED: probable inactive leucine-rich repeat receptor-like protein kinase At3g03770-like,Interpro:IPR001245,Interpro:IPR001611,Pfam:PF07714,Pfam:PF13855;Note=high_quality_partial_model;	28110	36459	.	.	.
QTL05	T01	18	23442489|F|0-6:T>G-6:T>G	jcf7180001222106	36931	4	27358984	7.06941e-05	0.320856	0.0458023	-2.77598	ID=WALNUT_00020130-RA;Parent=WALNUT_00020130;Name=WALNUT_00020130-RA;Alias=PREDICTED: probable inactive leucine-rich repeat receptor-like protein kinase At3g03770-like,Interpro:IPR001245,Interpro:IPR001611,Pfam:PF07714,Pfam:PF13855;Note=high_quality_partial_model;	28110	36459	.	.	.
QTL05	T01	16	100011200|F|0-42:C>T-42:C>T	super619	11152	4	27506719	2.50163e-07	0.31016	0.098711	2.49006	ID=WALNUT_00021060-RA;Parent=WALNUT_00021060;Name=WALNUT_00021060-RA;Alias=PREDICTED: ribosome-recycling factor-like,Interpro:IPR023584,Pfam:PF01765;Note=high_quality_complete_model;	9528	13620	.	.	.
QTL05	T01	M	100011200|F|0-42:C>T-42:C>T	super619	11152	4	27506719	1.16844e-07	0.31016	0.0869382	2.5011	ID=WALNUT_00021060-RA;Parent=WALNUT_00021060;Name=WALNUT_00021060-RA;Alias=PREDICTED: ribosome-recycling factor-like,Interpro:IPR023584,Pfam:PF01765;Note=high_quality_complete_model;	9528	13620	.	.	.
QTL05	T02	16	100011200|F|0-42:C>T-42:C>T	super619	11152	4	27506719	4.97162e-07	0.31016	0.083405	1.71818	ID=WALNUT_00021060-RA;Parent=WALNUT_00021060;Name=WALNUT_00021060-RA;Alias=PREDICTED: ribosome-recycling factor-like,Interpro:IPR023584,Pfam:PF01765;Note=high_quality_complete_model;	9528	13620	.	.	.
QTL05	T01	18	100011200|F|0-42:C>T-42:C>T	super619	11152	4	27506719	6.39408e-07	0.31016	0.0737778	2.7138	ID=WALNUT_00021060-RA;Parent=WALNUT_00021060;Name=WALNUT_00021060-RA;Alias=PREDICTED: ribosome-recycling factor-like,Interpro:IPR023584,Pfam:PF01765;Note=high_quality_complete_model;	9528	13620	.	.	.
QTL05	T02	M	100011200|F|0-42:C>T-42:C>T	super619	11152	4	27506719	1.9926e-07	0.31016	0.071558	2.10522	ID=WALNUT_00021060-RA;Parent=WALNUT_00021060;Name=WALNUT_00021060-RA;Alias=PREDICTED: ribosome-recycling factor-like,Interpro:IPR023584,Pfam:PF01765;Note=high_quality_complete_model;	9528	13620	.	.	.
QTL05	T01	17	100011200|F|0-42:C>T-42:C>T	super619	11152	4	27506719	1.58606e-05	0.31016	0.0687743	2.24421	ID=WALNUT_00021060-RA;Parent=WALNUT_00021060;Name=WALNUT_00021060-RA;Alias=PREDICTED: ribosome-recycling factor-like,Interpro:IPR023584,Pfam:PF01765;Note=high_quality_complete_model;	9528	13620	.	.	.
QTL05	T02	18	100011200|F|0-42:C>T-42:C>T	super619	11152	4	27506719	2.05764e-07	0.31016	0.0684572	2.45049	ID=WALNUT_00021060-RA;Parent=WALNUT_00021060;Name=WALNUT_00021060-RA;Alias=PREDICTED: ribosome-recycling factor-like,Interpro:IPR023584,Pfam:PF01765;Note=high_quality_complete_model;	9528	13620	.	.	.
QTL05	T02	17	100011200|F|0-42:C>T-42:C>T	super619	11152	4	27506719	1.97076e-06	0.31016	0.0641879	2.27109	ID=WALNUT_00021060-RA;Parent=WALNUT_00021060;Name=WALNUT_00021060-RA;Alias=PREDICTED: ribosome-recycling factor-like,Interpro:IPR023584,Pfam:PF01765;Note=high_quality_complete_model;	9528	13620	.	.	.
QTL05	T01	17	7407757|F|0-24:T>A-24:T>A	super453	17042	4	27663195	1.30582e-05	0.433155	0.0702178	-2.79617	ID=WALNUT_00018219-RA;Parent=WALNUT_00018219;Name=WALNUT_00018219-RA;Alias=uninformative,no protein domains;Note=low_quality_model;	35	14831	.	.	.
QTL05	T02	16	7407757|F|0-24:T>A-24:T>A	super453	17042	4	27663195	5.61338e-06	0.433155	0.0671248	-1.89891	ID=WALNUT_00018219-RA;Parent=WALNUT_00018219;Name=WALNUT_00018219-RA;Alias=uninformative,no protein domains;Note=low_quality_model;	35	14831	.	.	.
QTL05	T01	16	7407757|F|0-24:T>A-24:T>A	super453	17042	4	27663195	1.70315e-05	0.433155	0.0670529	-2.52523	ID=WALNUT_00018219-RA;Parent=WALNUT_00018219;Name=WALNUT_00018219-RA;Alias=uninformative,no protein domains;Note=low_quality_model;	35	14831	.	.	.
QTL05	T01	M	7407757|F|0-24:T>A-24:T>A	super453	17042	4	27663195	9.42121e-06	0.433155	0.0593176	-2.54956	ID=WALNUT_00018219-RA;Parent=WALNUT_00018219;Name=WALNUT_00018219-RA;Alias=uninformative,no protein domains;Note=low_quality_model;	35	14831	.	.	.
QTL05	T02	M	7407757|F|0-24:T>A-24:T>A	super453	17042	4	27663195	1.32478e-05	0.433155	0.0490616	-2.15161	ID=WALNUT_00018219-RA;Parent=WALNUT_00018219;Name=WALNUT_00018219-RA;Alias=uninformative,no protein domains;Note=low_quality_model;	35	14831	.	.	.
QTL05	T02	16	7399755|F|0-36:T>C-36:T>C	super453	17122	4	27663275	6.53795e-07	0.374332	0.0815383	1.58305	ID=WALNUT_00018219-RA;Parent=WALNUT_00018219;Name=WALNUT_00018219-RA;Alias=uninformative,no protein domains;Note=low_quality_model;	35	14831	.	.	.
QTL05	T01	17	7399755|F|0-36:T>C-36:T>C	super453	17122	4	27663275	6.93857e-06	0.374332	0.0749412	2.18265	ID=WALNUT_00018219-RA;Parent=WALNUT_00018219;Name=WALNUT_00018219-RA;Alias=uninformative,no protein domains;Note=low_quality_model;	35	14831	.	.	.
QTL05	T01	M	7399755|F|0-36:T>C-36:T>C	super453	17122	4	27663275	7.92246e-07	0.374332	0.0746912	2.15984	ID=WALNUT_00018219-RA;Parent=WALNUT_00018219;Name=WALNUT_00018219-RA;Alias=uninformative,no protein domains;Note=low_quality_model;	35	14831	.	.	.
QTL05	T01	18	7399755|F|0-36:T>C-36:T>C	super453	17122	4	27663275	1.96412e-06	0.374332	0.0669326	2.40821	ID=WALNUT_00018219-RA;Parent=WALNUT_00018219;Name=WALNUT_00018219-RA;Alias=uninformative,no protein domains;Note=low_quality_model;	35	14831	.	.	.
QTL05	T01	16	7399755|F|0-36:T>C-36:T>C	super453	17122	4	27663275	2.30973e-05	0.374332	0.0648415	1.88119	ID=WALNUT_00018219-RA;Parent=WALNUT_00018219;Name=WALNUT_00018219-RA;Alias=uninformative,no protein domains;Note=low_quality_model;	35	14831	.	.	.
QTL05	T02	M	7399755|F|0-36:T>C-36:T>C	super453	17122	4	27663275	1.90436e-06	0.374332	0.0592955	1.78546	ID=WALNUT_00018219-RA;Parent=WALNUT_00018219;Name=WALNUT_00018219-RA;Alias=uninformative,no protein domains;Note=low_quality_model;	35	14831	.	.	.
QTL05	T02	18	7399755|F|0-36:T>C-36:T>C	super453	17122	4	27663275	2.26353e-06	0.374332	0.0559815	2.06492	ID=WALNUT_00018219-RA;Parent=WALNUT_00018219;Name=WALNUT_00018219-RA;Alias=uninformative,no protein domains;Note=low_quality_model;	35	14831	.	.	.
QTL05	T02	17	7399755|F|0-36:T>C-36:T>C	super453	17122	4	27663275	8.42281e-05	0.374332	0.0429752	1.73136	ID=WALNUT_00018219-RA;Parent=WALNUT_00018219;Name=WALNUT_00018219-RA;Alias=uninformative,no protein domains;Note=low_quality_model;	35	14831	.	.	.
QTL05	T01	16	7408551|F|0-34:G>A-34:G>A	super453	30013	4	27676166	1.54464e-05	0.430481	0.0677641	-2.54259	ID=WALNUT_00018221-RA;Parent=WALNUT_00018221;Name=WALNUT_00018221-RA;Alias=PREDICTED: pescadillo homolog isoform X1,Interpro:IPR001357,Interpro:IPR010613,Pfam:PF00533,Pfam:PF06732;Note=high_quality_complete_model;	25206	33286	.	.	.
QTL05	T02	16	7408551|F|0-34:G>A-34:G>A	super453	30013	4	27676166	5.61237e-06	0.430481	0.067126	-1.90071	ID=WALNUT_00018221-RA;Parent=WALNUT_00018221;Name=WALNUT_00018221-RA;Alias=PREDICTED: pescadillo homolog isoform X1,Interpro:IPR001357,Interpro:IPR010613,Pfam:PF00533,Pfam:PF06732;Note=high_quality_complete_model;	25206	33286	.	.	.
QTL05	T01	17	7408551|F|0-34:G>A-34:G>A	super453	30013	4	27676166	1.99515e-05	0.430481	0.0670762	-2.73376	ID=WALNUT_00018221-RA;Parent=WALNUT_00018221;Name=WALNUT_00018221-RA;Alias=PREDICTED: pescadillo homolog isoform X1,Interpro:IPR001357,Interpro:IPR010613,Pfam:PF00533,Pfam:PF06732;Note=high_quality_complete_model;	25206	33286	.	.	.
QTL05	T01	M	7408551|F|0-34:G>A-34:G>A	super453	30013	4	27676166	9.8001e-06	0.430481	0.0590772	-2.54335	ID=WALNUT_00018221-RA;Parent=WALNUT_00018221;Name=WALNUT_00018221-RA;Alias=PREDICTED: pescadillo homolog isoform X1,Interpro:IPR001357,Interpro:IPR010613,Pfam:PF00533,Pfam:PF06732;Note=high_quality_complete_model;	25206	33286	.	.	.
QTL05	T02	M	7408551|F|0-34:G>A-34:G>A	super453	30013	4	27676166	1.45811e-05	0.430481	0.0485632	-2.13939	ID=WALNUT_00018221-RA;Parent=WALNUT_00018221;Name=WALNUT_00018221-RA;Alias=PREDICTED: pescadillo homolog isoform X1,Interpro:IPR001357,Interpro:IPR010613,Pfam:PF00533,Pfam:PF06732;Note=high_quality_complete_model;	25206	33286	.	.	.
QTL05	T02	16	12415791|F|0-44:A>G-44:A>G	super453	141422	4	27787575	6.65349e-06	0.26738	0.0660039	2.19557	ID=WALNUT_00018228-RA;Parent=WALNUT_00018228;Name=WALNUT_00018228-RA;Alias=pentatricopeptide repeat-containing protein, putative,Interpro:IPR002885,Pfam:PF01535,Pfam:PF13041,Pfam:PF13812;Note=high_quality_complete_model;	129109	131046	ID=WALNUT_00018229-RA;Parent=WALNUT_00018229;Name=WALNUT_00018229-RA;Alias=PREDICTED: zinc finger CCCH domain-containing protein 41,Interpro:IPR000504,Pfam:PF00076,Pfam:PF14259;Note=high_quality_complete_model;	132698	137692
QTL05	T03	16	12415791|F|0-44:A>G-44:A>G	super453	141422	4	27787575	7.22738e-05	0.26738	0.0655706	2.74205	ID=WALNUT_00018228-RA;Parent=WALNUT_00018228;Name=WALNUT_00018228-RA;Alias=pentatricopeptide repeat-containing protein, putative,Interpro:IPR002885,Pfam:PF01535,Pfam:PF13041,Pfam:PF13812;Note=high_quality_complete_model;	129109	131046	ID=WALNUT_00018229-RA;Parent=WALNUT_00018229;Name=WALNUT_00018229-RA;Alias=PREDICTED: zinc finger CCCH domain-containing protein 41,Interpro:IPR000504,Pfam:PF00076,Pfam:PF14259;Note=high_quality_complete_model;	132698	137692
QTL05	T01	18	12415791|F|0-44:A>G-44:A>G	super453	141422	4	27787575	4.4365e-06	0.26738	0.062029	3.57407	ID=WALNUT_00018228-RA;Parent=WALNUT_00018228;Name=WALNUT_00018228-RA;Alias=pentatricopeptide repeat-containing protein, putative,Interpro:IPR002885,Pfam:PF01535,Pfam:PF13041,Pfam:PF13812;Note=high_quality_complete_model;	129109	131046	ID=WALNUT_00018229-RA;Parent=WALNUT_00018229;Name=WALNUT_00018229-RA;Alias=PREDICTED: zinc finger CCCH domain-containing protein 41,Interpro:IPR000504,Pfam:PF00076,Pfam:PF14259;Note=high_quality_complete_model;	132698	137692
QTL05	T01	M	12415791|F|0-44:A>G-44:A>G	super453	141422	4	27787575	6.27603e-06	0.26738	0.061803	3.02911	ID=WALNUT_00018228-RA;Parent=WALNUT_00018228;Name=WALNUT_00018228-RA;Alias=pentatricopeptide repeat-containing protein, putative,Interpro:IPR002885,Pfam:PF01535,Pfam:PF13041,Pfam:PF13812;Note=high_quality_complete_model;	129109	131046	ID=WALNUT_00018229-RA;Parent=WALNUT_00018229;Name=WALNUT_00018229-RA;Alias=PREDICTED: zinc finger CCCH domain-containing protein 41,Interpro:IPR000504,Pfam:PF00076,Pfam:PF14259;Note=high_quality_complete_model;	132698	137692
QTL05	T01	16	12415791|F|0-44:A>G-44:A>G	super453	141422	4	27787575	7.79393e-05	0.26738	0.0561181	2.69789	ID=WALNUT_00018228-RA;Parent=WALNUT_00018228;Name=WALNUT_00018228-RA;Alias=pentatricopeptide repeat-containing protein, putative,Interpro:IPR002885,Pfam:PF01535,Pfam:PF13041,Pfam:PF13812;Note=high_quality_complete_model;	129109	131046	ID=WALNUT_00018229-RA;Parent=WALNUT_00018229;Name=WALNUT_00018229-RA;Alias=PREDICTED: zinc finger CCCH domain-containing protein 41,Interpro:IPR000504,Pfam:PF00076,Pfam:PF14259;Note=high_quality_complete_model;	132698	137692
QTL05	T02	M	12415791|F|0-44:A>G-44:A>G	super453	141422	4	27787575	5.3779e-06	0.26738	0.0537826	2.62179	ID=WALNUT_00018228-RA;Parent=WALNUT_00018228;Name=WALNUT_00018228-RA;Alias=pentatricopeptide repeat-containing protein, putative,Interpro:IPR002885,Pfam:PF01535,Pfam:PF13041,Pfam:PF13812;Note=high_quality_complete_model;	129109	131046	ID=WALNUT_00018229-RA;Parent=WALNUT_00018229;Name=WALNUT_00018229-RA;Alias=PREDICTED: zinc finger CCCH domain-containing protein 41,Interpro:IPR000504,Pfam:PF00076,Pfam:PF14259;Note=high_quality_complete_model;	132698	137692
QTL05	T02	18	12415791|F|0-44:A>G-44:A>G	super453	141422	4	27787575	4.59739e-06	0.26738	0.0523732	3.08004	ID=WALNUT_00018228-RA;Parent=WALNUT_00018228;Name=WALNUT_00018228-RA;Alias=pentatricopeptide repeat-containing protein, putative,Interpro:IPR002885,Pfam:PF01535,Pfam:PF13041,Pfam:PF13812;Note=high_quality_complete_model;	129109	131046	ID=WALNUT_00018229-RA;Parent=WALNUT_00018229;Name=WALNUT_00018229-RA;Alias=PREDICTED: zinc finger CCCH domain-containing protein 41,Interpro:IPR000504,Pfam:PF00076,Pfam:PF14259;Note=high_quality_complete_model;	132698	137692
QTL05	T02	17	12415791|F|0-44:A>G-44:A>G	super453	141422	4	27787575	6.06712e-05	0.26738	0.0447797	2.72452	ID=WALNUT_00018228-RA;Parent=WALNUT_00018228;Name=WALNUT_00018228-RA;Alias=pentatricopeptide repeat-containing protein, putative,Interpro:IPR002885,Pfam:PF01535,Pfam:PF13041,Pfam:PF13812;Note=high_quality_complete_model;	129109	131046	ID=WALNUT_00018229-RA;Parent=WALNUT_00018229;Name=WALNUT_00018229-RA;Alias=PREDICTED: zinc finger CCCH domain-containing protein 41,Interpro:IPR000504,Pfam:PF00076,Pfam:PF14259;Note=high_quality_complete_model;	132698	137692
QTL05	T01	M	7403891|F|0-46:A>C-46:A>C	super453	181536	4	27827689	6.1221e-09	0.243316	0.106411	-4.8102	ID=WALNUT_00018235-RA;Parent=WALNUT_00018235;Name=WALNUT_00018235-RA;Alias=uninformative,Interpro:IPR001650,Interpro:IPR004179,Interpro:IPR011545,Pfam:PF00270,Pfam:PF00271,Pfam:PF02889;Note=high_quality_partial_model;	181034	189423	.	.	.
QTL05	T01	16	7403891|F|0-46:A>C-46:A>C	super453	181536	4	27827689	1.03429e-07	0.243316	0.105569	-4.44099	ID=WALNUT_00018235-RA;Parent=WALNUT_00018235;Name=WALNUT_00018235-RA;Alias=uninformative,Interpro:IPR001650,Interpro:IPR004179,Interpro:IPR011545,Pfam:PF00270,Pfam:PF00271,Pfam:PF02889;Note=high_quality_partial_model;	181034	189423	.	.	.
QTL05	T02	16	7403891|F|0-46:A>C-46:A>C	super453	181536	4	27827689	2.50927e-08	0.243316	0.104202	-3.32133	ID=WALNUT_00018235-RA;Parent=WALNUT_00018235;Name=WALNUT_00018235-RA;Alias=uninformative,Interpro:IPR001650,Interpro:IPR004179,Interpro:IPR011545,Pfam:PF00270,Pfam:PF00271,Pfam:PF02889;Note=high_quality_partial_model;	181034	189423	.	.	.
QTL05	T01	17	7403891|F|0-46:A>C-46:A>C	super453	181536	4	27827689	1.86407e-07	0.243316	0.102784	-4.75668	ID=WALNUT_00018235-RA;Parent=WALNUT_00018235;Name=WALNUT_00018235-RA;Alias=uninformative,Interpro:IPR001650,Interpro:IPR004179,Interpro:IPR011545,Pfam:PF00270,Pfam:PF00271,Pfam:PF02889;Note=high_quality_partial_model;	181034	189423	.	.	.
QTL05	T02	M	7403891|F|0-46:A>C-46:A>C	super453	181536	4	27827689	1.63086e-09	0.243316	0.0988905	-4.30492	ID=WALNUT_00018235-RA;Parent=WALNUT_00018235;Name=WALNUT_00018235-RA;Alias=uninformative,Interpro:IPR001650,Interpro:IPR004179,Interpro:IPR011545,Pfam:PF00270,Pfam:PF00271,Pfam:PF02889;Note=high_quality_partial_model;	181034	189423	.	.	.
QTL05	T02	17	7403891|F|0-46:A>C-46:A>C	super453	181536	4	27827689	1.59664e-08	0.243316	0.0930671	-4.74197	ID=WALNUT_00018235-RA;Parent=WALNUT_00018235;Name=WALNUT_00018235-RA;Alias=uninformative,Interpro:IPR001650,Interpro:IPR004179,Interpro:IPR011545,Pfam:PF00270,Pfam:PF00271,Pfam:PF02889;Note=high_quality_partial_model;	181034	189423	.	.	.
QTL05	T01	18	7403891|F|0-46:A>C-46:A>C	super453	181536	4	27827689	6.34554e-08	0.243316	0.0881968	-5.15104	ID=WALNUT_00018235-RA;Parent=WALNUT_00018235;Name=WALNUT_00018235-RA;Alias=uninformative,Interpro:IPR001650,Interpro:IPR004179,Interpro:IPR011545,Pfam:PF00270,Pfam:PF00271,Pfam:PF02889;Note=high_quality_partial_model;	181034	189423	.	.	.
QTL05	T02	18	7403891|F|0-46:A>C-46:A>C	super453	181536	4	27827689	7.94239e-09	0.243316	0.0860288	-4.79051	ID=WALNUT_00018235-RA;Parent=WALNUT_00018235;Name=WALNUT_00018235-RA;Alias=uninformative,Interpro:IPR001650,Interpro:IPR004179,Interpro:IPR011545,Pfam:PF00270,Pfam:PF00271,Pfam:PF02889;Note=high_quality_partial_model;	181034	189423	.	.	.
QTL05	T06	18	7403891|F|0-46:A>C-46:A>C	super453	181536	4	27827689	7.81153e-05	0.243169	0.0612036	-4.23476	ID=WALNUT_00018235-RA;Parent=WALNUT_00018235;Name=WALNUT_00018235-RA;Alias=uninformative,Interpro:IPR001650,Interpro:IPR004179,Interpro:IPR011545,Pfam:PF00270,Pfam:PF00271,Pfam:PF02889;Note=high_quality_partial_model;	181034	189423	.	.	.
QTL05	T01	16	7398499|F|0-50:A>G-50:A>G	jcf7180001222143	59616	4	27953876	1.10481e-06	0.254011	0.0873577	3.68046	ID=WALNUT_00010631-RA;Parent=WALNUT_00010631;Name=WALNUT_00010631-RA;Alias=uninformative,no protein domains;Note=low_quality_model;	57494	59518	ID=WALNUT_00010630-RA;Parent=WALNUT_00010630;Name=WALNUT_00010630-RA;Alias=PREDICTED: V-type proton ATPase subunit d2-like,Interpro:IPR002843,Pfam:PF01992;Note=high_quality_complete_model;	52064	55706
QTL05	T01	M	7398499|F|0-50:A>G-50:A>G	jcf7180001222143	59616	4	27953876	1.31939e-07	0.254011	0.0861516	3.92085	ID=WALNUT_00010631-RA;Parent=WALNUT_00010631;Name=WALNUT_00010631-RA;Alias=uninformative,no protein domains;Note=low_quality_model;	57494	59518	ID=WALNUT_00010630-RA;Parent=WALNUT_00010630;Name=WALNUT_00010630-RA;Alias=PREDICTED: V-type proton ATPase subunit d2-like,Interpro:IPR002843,Pfam:PF01992;Note=high_quality_complete_model;	52064	55706
QTL05	T01	17	7398499|F|0-50:A>G-50:A>G	jcf7180001222143	59616	4	27953876	5.23323e-06	0.254011	0.0770624	3.73763	ID=WALNUT_00010631-RA;Parent=WALNUT_00010631;Name=WALNUT_00010631-RA;Alias=uninformative,no protein domains;Note=low_quality_model;	57494	59518	ID=WALNUT_00010630-RA;Parent=WALNUT_00010630;Name=WALNUT_00010630-RA;Alias=PREDICTED: V-type proton ATPase subunit d2-like,Interpro:IPR002843,Pfam:PF01992;Note=high_quality_complete_model;	52064	55706
QTL05	T02	17	7398499|F|0-50:A>G-50:A>G	jcf7180001222143	59616	4	27953876	4.33467e-07	0.254011	0.073072	3.81266	ID=WALNUT_00010631-RA;Parent=WALNUT_00010631;Name=WALNUT_00010631-RA;Alias=uninformative,no protein domains;Note=low_quality_model;	57494	59518	ID=WALNUT_00010630-RA;Parent=WALNUT_00010630;Name=WALNUT_00010630-RA;Alias=PREDICTED: V-type proton ATPase subunit d2-like,Interpro:IPR002843,Pfam:PF01992;Note=high_quality_complete_model;	52064	55706
QTL05	T02	M	7398499|F|0-50:A>G-50:A>G	jcf7180001222143	59616	4	27953876	3.27562e-07	0.254011	0.0688258	3.25215	ID=WALNUT_00010631-RA;Parent=WALNUT_00010631;Name=WALNUT_00010631-RA;Alias=uninformative,no protein domains;Note=low_quality_model;	57494	59518	ID=WALNUT_00010630-RA;Parent=WALNUT_00010630;Name=WALNUT_00010630-RA;Alias=PREDICTED: V-type proton ATPase subunit d2-like,Interpro:IPR002843,Pfam:PF01992;Note=high_quality_complete_model;	52064	55706
QTL05	T01	18	7398499|F|0-50:A>G-50:A>G	jcf7180001222143	59616	4	27953876	1.67093e-06	0.254011	0.0679121	4.09826	ID=WALNUT_00010631-RA;Parent=WALNUT_00010631;Name=WALNUT_00010631-RA;Alias=uninformative,no protein domains;Note=low_quality_model;	57494	59518	ID=WALNUT_00010630-RA;Parent=WALNUT_00010630;Name=WALNUT_00010630-RA;Alias=PREDICTED: V-type proton ATPase subunit d2-like,Interpro:IPR002843,Pfam:PF01992;Note=high_quality_complete_model;	52064	55706
QTL05	T02	16	7398499|F|0-50:A>G-50:A>G	jcf7180001222143	59616	4	27953876	7.0564e-06	0.254011	0.0656168	2.39602	ID=WALNUT_00010631-RA;Parent=WALNUT_00010631;Name=WALNUT_00010631-RA;Alias=uninformative,no protein domains;Note=low_quality_model;	57494	59518	ID=WALNUT_00010630-RA;Parent=WALNUT_00010630;Name=WALNUT_00010630-RA;Alias=PREDICTED: V-type proton ATPase subunit d2-like,Interpro:IPR002843,Pfam:PF01992;Note=high_quality_complete_model;	52064	55706
QTL05	T02	18	7398499|F|0-50:A>G-50:A>G	jcf7180001222143	59616	4	27953876	7.39464e-07	0.254011	0.0617516	3.66985	ID=WALNUT_00010631-RA;Parent=WALNUT_00010631;Name=WALNUT_00010631-RA;Alias=uninformative,no protein domains;Note=low_quality_model;	57494	59518	ID=WALNUT_00010630-RA;Parent=WALNUT_00010630;Name=WALNUT_00010630-RA;Alias=PREDICTED: V-type proton ATPase subunit d2-like,Interpro:IPR002843,Pfam:PF01992;Note=high_quality_complete_model;	52064	55706
QTL05	T01	16	7408227|F|0-33:G>T-33:G>T	jcf7180001222143	59665	4	27953925	1.54542e-05	0.395722	0.0677605	2.81167	ID=WALNUT_00010631-RA;Parent=WALNUT_00010631;Name=WALNUT_00010631-RA;Alias=uninformative,no protein domains;Note=low_quality_model;	57494	59518	ID=WALNUT_00010630-RA;Parent=WALNUT_00010630;Name=WALNUT_00010630-RA;Alias=PREDICTED: V-type proton ATPase subunit d2-like,Interpro:IPR002843,Pfam:PF01992;Note=high_quality_complete_model;	52064	55706
QTL05	T03	16	7408227|F|0-33:G>T-33:G>T	jcf7180001222143	59665	4	27953925	7.06783e-05	0.395722	0.0657544	2.60515	ID=WALNUT_00010631-RA;Parent=WALNUT_00010631;Name=WALNUT_00010631-RA;Alias=uninformative,no protein domains;Note=low_quality_model;	57494	59518	ID=WALNUT_00010630-RA;Parent=WALNUT_00010630;Name=WALNUT_00010630-RA;Alias=PREDICTED: V-type proton ATPase subunit d2-like,Interpro:IPR002843,Pfam:PF01992;Note=high_quality_complete_model;	52064	55706
QTL05	T01	M	7408227|F|0-33:G>T-33:G>T	jcf7180001222143	59665	4	27953925	4.89403e-06	0.395722	0.063332	2.91294	ID=WALNUT_00010631-RA;Parent=WALNUT_00010631;Name=WALNUT_00010631-RA;Alias=uninformative,no protein domains;Note=low_quality_model;	57494	59518	ID=WALNUT_00010630-RA;Parent=WALNUT_00010630;Name=WALNUT_00010630-RA;Alias=PREDICTED: V-type proton ATPase subunit d2-like,Interpro:IPR002843,Pfam:PF01992;Note=high_quality_complete_model;	52064	55706
QTL05	T02	16	7408227|F|0-33:G>T-33:G>T	jcf7180001222143	59665	4	27953925	1.17213e-05	0.395722	0.0622898	2.02421	ID=WALNUT_00010631-RA;Parent=WALNUT_00010631;Name=WALNUT_00010631-RA;Alias=uninformative,no protein domains;Note=low_quality_model;	57494	59518	ID=WALNUT_00010630-RA;Parent=WALNUT_00010630;Name=WALNUT_00010630-RA;Alias=PREDICTED: V-type proton ATPase subunit d2-like,Interpro:IPR002843,Pfam:PF01992;Note=high_quality_complete_model;	52064	55706
QTL05	T01	18	7408227|F|0-33:G>T-33:G>T	jcf7180001222143	59665	4	27953925	2.16204e-05	0.395722	0.052662	3.12769	ID=WALNUT_00010631-RA;Parent=WALNUT_00010631;Name=WALNUT_00010631-RA;Alias=uninformative,no protein domains;Note=low_quality_model;	57494	59518	ID=WALNUT_00010630-RA;Parent=WALNUT_00010630;Name=WALNUT_00010630-RA;Alias=PREDICTED: V-type proton ATPase subunit d2-like,Interpro:IPR002843,Pfam:PF01992;Note=high_quality_complete_model;	52064	55706
QTL05	T02	M	7408227|F|0-33:G>T-33:G>T	jcf7180001222143	59665	4	27953925	1.13934e-05	0.395722	0.0498469	2.39801	ID=WALNUT_00010631-RA;Parent=WALNUT_00010631;Name=WALNUT_00010631-RA;Alias=uninformative,no protein domains;Note=low_quality_model;	57494	59518	ID=WALNUT_00010630-RA;Parent=WALNUT_00010630;Name=WALNUT_00010630-RA;Alias=PREDICTED: V-type proton ATPase subunit d2-like,Interpro:IPR002843,Pfam:PF01992;Note=high_quality_complete_model;	52064	55706
QTL05	T02	17	7408227|F|0-33:G>T-33:G>T	jcf7180001222143	59665	4	27953925	4.45484e-05	0.395722	0.0464877	2.63594	ID=WALNUT_00010631-RA;Parent=WALNUT_00010631;Name=WALNUT_00010631-RA;Alias=uninformative,no protein domains;Note=low_quality_model;	57494	59518	ID=WALNUT_00010630-RA;Parent=WALNUT_00010630;Name=WALNUT_00010630-RA;Alias=PREDICTED: V-type proton ATPase subunit d2-like,Interpro:IPR002843,Pfam:PF01992;Note=high_quality_complete_model;	52064	55706
QTL05	T02	18	7408227|F|0-33:G>T-33:G>T	jcf7180001222143	59665	4	27953925	1.83169e-05	0.395722	0.0454397	2.72666	ID=WALNUT_00010631-RA;Parent=WALNUT_00010631;Name=WALNUT_00010631-RA;Alias=uninformative,no protein domains;Note=low_quality_model;	57494	59518	ID=WALNUT_00010630-RA;Parent=WALNUT_00010630;Name=WALNUT_00010630-RA;Alias=PREDICTED: V-type proton ATPase subunit d2-like,Interpro:IPR002843,Pfam:PF01992;Note=high_quality_complete_model;	52064	55706
QTL05	T11	18	12414325	jcf7180001222143	376380	4	28270640	7.06618e-05	0.390374	0.0897688	0.180905	ID=WALNUT_00010667-RA;Parent=WALNUT_00010667;Name=WALNUT_00010667-RA;Alias=uninformative,Interpro:IPR002524,Pfam:PF01545;Note=high_quality_partial_model;	380417	383301	.	.	.
QTL05	T01	17	7385099	jcf7180001222143	384674	4	28278934	1.36167e-07	0.44385	0.105267	-2.41025	ID=WALNUT_00010667-RA;Parent=WALNUT_00010667;Name=WALNUT_00010667-RA;Alias=uninformative,Interpro:IPR002524,Pfam:PF01545;Note=high_quality_partial_model;	380417	383301	.	.	.
QTL05	T01	M	7385099	jcf7180001222143	384674	4	28278934	2.74113e-08	0.44385	0.0964211	-2.28443	ID=WALNUT_00010667-RA;Parent=WALNUT_00010667;Name=WALNUT_00010667-RA;Alias=uninformative,Interpro:IPR002524,Pfam:PF01545;Note=high_quality_partial_model;	380417	383301	.	.	.
QTL05	T01	16	7385099	jcf7180001222143	384674	4	28278934	1.48038e-06	0.44385	0.0851478	-2.01034	ID=WALNUT_00010667-RA;Parent=WALNUT_00010667;Name=WALNUT_00010667-RA;Alias=uninformative,Interpro:IPR002524,Pfam:PF01545;Note=high_quality_partial_model;	380417	383301	.	.	.
QTL05	T02	16	7385099	jcf7180001222143	384674	4	28278934	9.52707e-07	0.44385	0.0789832	-1.4525	ID=WALNUT_00010667-RA;Parent=WALNUT_00010667;Name=WALNUT_00010667-RA;Alias=uninformative,Interpro:IPR002524,Pfam:PF01545;Note=high_quality_partial_model;	380417	383301	.	.	.
QTL05	T02	17	7385099	jcf7180001222143	384674	4	28278934	2.21744e-07	0.44385	0.0770626	-2.16011	ID=WALNUT_00010667-RA;Parent=WALNUT_00010667;Name=WALNUT_00010667-RA;Alias=uninformative,Interpro:IPR002524,Pfam:PF01545;Note=high_quality_partial_model;	380417	383301	.	.	.
QTL05	T01	18	7385099	jcf7180001222143	384674	4	28278934	3.99825e-07	0.44385	0.0766727	-2.40059	ID=WALNUT_00010667-RA;Parent=WALNUT_00010667;Name=WALNUT_00010667-RA;Alias=uninformative,Interpro:IPR002524,Pfam:PF01545;Note=high_quality_partial_model;	380417	383301	.	.	.
QTL05	T02	M	7385099	jcf7180001222143	384674	4	28278934	2.01942e-07	0.44385	0.0714843	-1.82446	ID=WALNUT_00010667-RA;Parent=WALNUT_00010667;Name=WALNUT_00010667-RA;Alias=uninformative,Interpro:IPR002524,Pfam:PF01545;Note=high_quality_partial_model;	380417	383301	.	.	.
QTL05	T02	18	7385099	jcf7180001222143	384674	4	28278934	4.55773e-06	0.44385	0.0524172	-1.85721	ID=WALNUT_00010667-RA;Parent=WALNUT_00010667;Name=WALNUT_00010667-RA;Alias=uninformative,Interpro:IPR002524,Pfam:PF01545;Note=high_quality_partial_model;	380417	383301	.	.	.
QTL05	T01	16	7394114	jcf7180001222143	384740	4	28279000	1.72573e-06	0.406417	0.0839932	-1.88612	ID=WALNUT_00010667-RA;Parent=WALNUT_00010667;Name=WALNUT_00010667-RA;Alias=uninformative,Interpro:IPR002524,Pfam:PF01545;Note=high_quality_partial_model;	380417	383301	.	.	.
QTL05	T02	17	7394114	jcf7180001222143	384740	4	28279000	6.53698e-07	0.406417	0.0706438	-1.94427	ID=WALNUT_00010667-RA;Parent=WALNUT_00010667;Name=WALNUT_00010667-RA;Alias=uninformative,Interpro:IPR002524,Pfam:PF01545;Note=high_quality_partial_model;	380417	383301	.	.	.
QTL05	T01	M	7394114	jcf7180001222143	384740	4	28279000	3.70829e-06	0.406417	0.0650441	-1.76054	ID=WALNUT_00010667-RA;Parent=WALNUT_00010667;Name=WALNUT_00010667-RA;Alias=uninformative,Interpro:IPR002524,Pfam:PF01545;Note=high_quality_partial_model;	380417	383301	.	.	.
QTL05	T02	16	7394114	jcf7180001222143	384740	4	28279000	2.28491e-05	0.406417	0.0579519	-1.17224	ID=WALNUT_00010667-RA;Parent=WALNUT_00010667;Name=WALNUT_00010667-RA;Alias=uninformative,Interpro:IPR002524,Pfam:PF01545;Note=high_quality_partial_model;	380417	383301	.	.	.
QTL05	T02	M	7394114	jcf7180001222143	384740	4	28279000	2.62813e-06	0.406417	0.0575763	-1.53573	ID=WALNUT_00010667-RA;Parent=WALNUT_00010667;Name=WALNUT_00010667-RA;Alias=uninformative,Interpro:IPR002524,Pfam:PF01545;Note=high_quality_partial_model;	380417	383301	.	.	.
QTL05	T01	18	7394114	jcf7180001222143	384740	4	28279000	1.70196e-05	0.406417	0.054063	-1.89333	ID=WALNUT_00010667-RA;Parent=WALNUT_00010667;Name=WALNUT_00010667-RA;Alias=uninformative,Interpro:IPR002524,Pfam:PF01545;Note=high_quality_partial_model;	380417	383301	.	.	.
QTL05	T02	18	7394114	jcf7180001222143	384740	4	28279000	1.7042e-05	0.406417	0.0457981	-1.62569	ID=WALNUT_00010667-RA;Parent=WALNUT_00010667;Name=WALNUT_00010667-RA;Alias=uninformative,Interpro:IPR002524,Pfam:PF01545;Note=high_quality_partial_model;	380417	383301	.	.	.
QTL05	T02	17	7396060	jcf7180001222143	442283	4	28336543	7.33131e-05	0.390374	0.0437374	-1.57345	ID=WALNUT_00010667-RA;Parent=WALNUT_00010667;Name=WALNUT_00010667-RA;Alias=uninformative,Interpro:IPR002524,Pfam:PF01545;Note=high_quality_partial_model;	380417	383301	.	.	.
QTL05	T02	M	7396060	jcf7180001222143	442283	4	28336543	8.25938e-05	0.390374	0.0396759	-1.30894	ID=WALNUT_00010667-RA;Parent=WALNUT_00010667;Name=WALNUT_00010667-RA;Alias=uninformative,Interpro:IPR002524,Pfam:PF01545;Note=high_quality_partial_model;	380417	383301	.	.	.
QTL05	T06	18	7405627|F|0-61:T>A-61:T>A	jcf7180001222143	475018	4	28369278	3.48628e-06	0.385246	0.0859239	3.58587	ID=WALNUT_00010677-RA;Parent=WALNUT_00010677;Name=WALNUT_00010677-RA;Alias=PREDICTED: GPI ethanolamine phosphate transferase 1 isoform X1,Interpro:IPR017852,Pfam:PF04987;Note=high_quality_partial_model;	464466	481420	.	.	.
QTL05	T02	17	7405627|F|0-61:T>A-61:T>A	jcf7180001222143	475018	4	28369278	8.04424e-08	0.382353	0.0831665	3.21243	ID=WALNUT_00010677-RA;Parent=WALNUT_00010677;Name=WALNUT_00010677-RA;Alias=PREDICTED: GPI ethanolamine phosphate transferase 1 isoform X1,Interpro:IPR017852,Pfam:PF04987;Note=high_quality_partial_model;	464466	481420	.	.	.
QTL05	T01	18	7405627|F|0-61:T>A-61:T>A	jcf7180001222143	475018	4	28369278	2.71901e-07	0.382353	0.0790638	3.4901	ID=WALNUT_00010677-RA;Parent=WALNUT_00010677;Name=WALNUT_00010677-RA;Alias=PREDICTED: GPI ethanolamine phosphate transferase 1 isoform X1,Interpro:IPR017852,Pfam:PF04987;Note=high_quality_partial_model;	464466	481420	.	.	.
QTL05	T02	M	7405627|F|0-61:T>A-61:T>A	jcf7180001222143	475018	4	28369278	5.73178e-08	0.382353	0.0784855	2.73793	ID=WALNUT_00010677-RA;Parent=WALNUT_00010677;Name=WALNUT_00010677-RA;Alias=PREDICTED: GPI ethanolamine phosphate transferase 1 isoform X1,Interpro:IPR017852,Pfam:PF04987;Note=high_quality_partial_model;	464466	481420	.	.	.
QTL05	T01	M	7405627|F|0-61:T>A-61:T>A	jcf7180001222143	475018	4	28369278	4.98275e-07	0.382353	0.0776298	2.93528	ID=WALNUT_00010677-RA;Parent=WALNUT_00010677;Name=WALNUT_00010677-RA;Alias=PREDICTED: GPI ethanolamine phosphate transferase 1 isoform X1,Interpro:IPR017852,Pfam:PF04987;Note=high_quality_partial_model;	464466	481420	.	.	.
QTL05	T02	18	7405627|F|0-61:T>A-61:T>A	jcf7180001222143	475018	4	28369278	4.22244e-08	0.382353	0.0769167	3.22436	ID=WALNUT_00010677-RA;Parent=WALNUT_00010677;Name=WALNUT_00010677-RA;Alias=PREDICTED: GPI ethanolamine phosphate transferase 1 isoform X1,Interpro:IPR017852,Pfam:PF04987;Note=high_quality_partial_model;	464466	481420	.	.	.
QTL05	T01	17	7405627|F|0-61:T>A-61:T>A	jcf7180001222143	475018	4	28369278	7.91785e-06	0.382353	0.0739513	2.89195	ID=WALNUT_00010677-RA;Parent=WALNUT_00010677;Name=WALNUT_00010677-RA;Alias=PREDICTED: GPI ethanolamine phosphate transferase 1 isoform X1,Interpro:IPR017852,Pfam:PF04987;Note=high_quality_partial_model;	464466	481420	.	.	.
QTL05	T02	16	7405627|F|0-61:T>A-61:T>A	jcf7180001222143	475018	4	28369278	5.60548e-06	0.382353	0.0671341	1.91695	ID=WALNUT_00010677-RA;Parent=WALNUT_00010677;Name=WALNUT_00010677-RA;Alias=PREDICTED: GPI ethanolamine phosphate transferase 1 isoform X1,Interpro:IPR017852,Pfam:PF04987;Note=high_quality_partial_model;	464466	481420	.	.	.
QTL05	T01	16	7405627|F|0-61:T>A-61:T>A	jcf7180001222143	475018	4	28369278	2.57907e-05	0.382353	0.0640434	2.49649	ID=WALNUT_00010677-RA;Parent=WALNUT_00010677;Name=WALNUT_00010677-RA;Alias=PREDICTED: GPI ethanolamine phosphate transferase 1 isoform X1,Interpro:IPR017852,Pfam:PF04987;Note=high_quality_partial_model;	464466	481420	.	.	.
QTL05	T04	18	7405627|F|0-61:T>A-61:T>A	jcf7180001222143	475018	4	28369278	5.33247e-05	0.385246	0.0618141	3.0234	ID=WALNUT_00010677-RA;Parent=WALNUT_00010677;Name=WALNUT_00010677-RA;Alias=PREDICTED: GPI ethanolamine phosphate transferase 1 isoform X1,Interpro:IPR017852,Pfam:PF04987;Note=high_quality_partial_model;	464466	481420	.	.	.
QTL05	T01	17	12416800|F|0-27:A>T-27:A>T	jcf7180001222143	487429	4	28381689	8.86338e-05	0.486631	0.0561887	-2.72954	ID=WALNUT_00010678-RA;Parent=WALNUT_00010678;Name=WALNUT_00010678-RA;Alias=uninformative,Interpro:IPR003854,Pfam:PF02704;Note=high_quality_complete_model;	487021	487975	.	.	.
QTL05	T02	17	12416800|F|0-27:A>T-27:A>T	jcf7180001222143	487429	4	28381689	1.21069e-05	0.486631	0.0537833	-2.79731	ID=WALNUT_00010678-RA;Parent=WALNUT_00010678;Name=WALNUT_00010678-RA;Alias=uninformative,Interpro:IPR003854,Pfam:PF02704;Note=high_quality_complete_model;	487021	487975	.	.	.
QTL05	T01	M	12416800|F|0-27:A>T-27:A>T	jcf7180001222143	487429	4	28381689	5.72797e-05	0.486631	0.0484571	-2.51229	ID=WALNUT_00010678-RA;Parent=WALNUT_00010678;Name=WALNUT_00010678-RA;Alias=uninformative,Interpro:IPR003854,Pfam:PF02704;Note=high_quality_complete_model;	487021	487975	.	.	.
QTL05	T02	M	12416800|F|0-27:A>T-27:A>T	jcf7180001222143	487429	4	28381689	1.70715e-05	0.486631	0.0477451	-2.31365	ID=WALNUT_00010678-RA;Parent=WALNUT_00010678;Name=WALNUT_00010678-RA;Alias=uninformative,Interpro:IPR003854,Pfam:PF02704;Note=high_quality_complete_model;	487021	487975	.	.	.
QTL05	T01	18	12416800|F|0-27:A>T-27:A>T	jcf7180001222143	487429	4	28381689	5.41595e-05	0.486631	0.0473336	-2.9247	ID=WALNUT_00010678-RA;Parent=WALNUT_00010678;Name=WALNUT_00010678-RA;Alias=uninformative,Interpro:IPR003854,Pfam:PF02704;Note=high_quality_complete_model;	487021	487975	.	.	.
QTL05	T02	18	12416800|F|0-27:A>T-27:A>T	jcf7180001222143	487429	4	28381689	2.63508e-05	0.486631	0.0436394	-2.63254	ID=WALNUT_00010678-RA;Parent=WALNUT_00010678;Name=WALNUT_00010678-RA;Alias=uninformative,Interpro:IPR003854,Pfam:PF02704;Note=high_quality_complete_model;	487021	487975	.	.	.
QTL05	T01	17	100010320|F|0-47:C>T-47:C>T	jcf7180001222143	524535	4	28418795	2.75372e-10	0.259358	0.156377	3.49126	ID=WALNUT_00010684-RA;Parent=WALNUT_00010684;Name=WALNUT_00010684-RA;Alias=uninformative,Interpro:IPR026057,Pfam:PF13839;Note=high_quality_complete_model;	519968	520660	ID=WALNUT_00010685-RA;Parent=WALNUT_00010685;Name=WALNUT_00010685-RA;Alias=Auxin-induced protein 5NG4, putative,Interpro:IPR000620,Pfam:PF00892;Note=high_quality_complete_model;	532285	539321
QTL05	T01	M	100010320|F|0-47:C>T-47:C>T	jcf7180001222143	524535	4	28418795	7.28574e-12	0.259358	0.153619	3.42742	ID=WALNUT_00010684-RA;Parent=WALNUT_00010684;Name=WALNUT_00010684-RA;Alias=uninformative,Interpro:IPR026057,Pfam:PF13839;Note=high_quality_complete_model;	519968	520660	ID=WALNUT_00010685-RA;Parent=WALNUT_00010685;Name=WALNUT_00010685-RA;Alias=Auxin-induced protein 5NG4, putative,Interpro:IPR000620,Pfam:PF00892;Note=high_quality_complete_model;	532285	539321
QTL05	T01	16	100010320|F|0-47:C>T-47:C>T	jcf7180001222143	524535	4	28418795	6.19194e-10	0.259358	0.146862	3.14016	ID=WALNUT_00010684-RA;Parent=WALNUT_00010684;Name=WALNUT_00010684-RA;Alias=uninformative,Interpro:IPR026057,Pfam:PF13839;Note=high_quality_complete_model;	519968	520660	ID=WALNUT_00010685-RA;Parent=WALNUT_00010685;Name=WALNUT_00010685-RA;Alias=Auxin-induced protein 5NG4, putative,Interpro:IPR000620,Pfam:PF00892;Note=high_quality_complete_model;	532285	539321
QTL05	T02	16	100010320|F|0-47:C>T-47:C>T	jcf7180001222143	524535	4	28418795	1.3945e-10	0.259358	0.14228	2.31729	ID=WALNUT_00010684-RA;Parent=WALNUT_00010684;Name=WALNUT_00010684-RA;Alias=uninformative,Interpro:IPR026057,Pfam:PF13839;Note=high_quality_complete_model;	519968	520660	ID=WALNUT_00010685-RA;Parent=WALNUT_00010685;Name=WALNUT_00010685-RA;Alias=Auxin-induced protein 5NG4, putative,Interpro:IPR000620,Pfam:PF00892;Note=high_quality_complete_model;	532285	539321
QTL05	T02	M	100010320|F|0-47:C>T-47:C>T	jcf7180001222143	524535	4	28418795	2.71285e-12	0.259358	0.137877	3.0121	ID=WALNUT_00010684-RA;Parent=WALNUT_00010684;Name=WALNUT_00010684-RA;Alias=uninformative,Interpro:IPR026057,Pfam:PF13839;Note=high_quality_complete_model;	519968	520660	ID=WALNUT_00010685-RA;Parent=WALNUT_00010685;Name=WALNUT_00010685-RA;Alias=Auxin-induced protein 5NG4, putative,Interpro:IPR000620,Pfam:PF00892;Note=high_quality_complete_model;	532285	539321
QTL05	T02	17	100010320|F|0-47:C>T-47:C>T	jcf7180001222143	524535	4	28418795	1.75504e-11	0.259358	0.137027	3.42324	ID=WALNUT_00010684-RA;Parent=WALNUT_00010684;Name=WALNUT_00010684-RA;Alias=uninformative,Interpro:IPR026057,Pfam:PF13839;Note=high_quality_complete_model;	519968	520660	ID=WALNUT_00010685-RA;Parent=WALNUT_00010685;Name=WALNUT_00010685-RA;Alias=Auxin-induced protein 5NG4, putative,Interpro:IPR000620,Pfam:PF00892;Note=high_quality_complete_model;	532285	539321
QTL05	T01	18	100010320|F|0-47:C>T-47:C>T	jcf7180001222143	524535	4	28418795	2.72525e-10	0.259358	0.123938	3.62738	ID=WALNUT_00010684-RA;Parent=WALNUT_00010684;Name=WALNUT_00010684-RA;Alias=uninformative,Interpro:IPR026057,Pfam:PF13839;Note=high_quality_complete_model;	519968	520660	ID=WALNUT_00010685-RA;Parent=WALNUT_00010685;Name=WALNUT_00010685-RA;Alias=Auxin-induced protein 5NG4, putative,Interpro:IPR000620,Pfam:PF00892;Note=high_quality_complete_model;	532285	539321
QTL05	T02	18	100010320|F|0-47:C>T-47:C>T	jcf7180001222143	524535	4	28418795	1.90339e-11	0.259358	0.120542	3.35008	ID=WALNUT_00010684-RA;Parent=WALNUT_00010684;Name=WALNUT_00010684-RA;Alias=uninformative,Interpro:IPR026057,Pfam:PF13839;Note=high_quality_complete_model;	519968	520660	ID=WALNUT_00010685-RA;Parent=WALNUT_00010685;Name=WALNUT_00010685-RA;Alias=Auxin-induced protein 5NG4, putative,Interpro:IPR000620,Pfam:PF00892;Note=high_quality_complete_model;	532285	539321
QTL05	T06	18	100010320|F|0-47:C>T-47:C>T	jcf7180001222143	524535	4	28418795	2.0208e-06	0.254098	0.0903796	3.06097	ID=WALNUT_00010684-RA;Parent=WALNUT_00010684;Name=WALNUT_00010684-RA;Alias=uninformative,Interpro:IPR026057,Pfam:PF13839;Note=high_quality_complete_model;	519968	520660	ID=WALNUT_00010685-RA;Parent=WALNUT_00010685;Name=WALNUT_00010685-RA;Alias=Auxin-induced protein 5NG4, putative,Interpro:IPR000620,Pfam:PF00892;Note=high_quality_complete_model;	532285	539321
QTL05	T03	16	100010320|F|0-47:C>T-47:C>T	jcf7180001222143	524535	4	28418795	6.05368e-06	0.259358	0.0863836	2.26346	ID=WALNUT_00010684-RA;Parent=WALNUT_00010684;Name=WALNUT_00010684-RA;Alias=uninformative,Interpro:IPR026057,Pfam:PF13839;Note=high_quality_complete_model;	519968	520660	ID=WALNUT_00010685-RA;Parent=WALNUT_00010685;Name=WALNUT_00010685-RA;Alias=Auxin-induced protein 5NG4, putative,Interpro:IPR000620,Pfam:PF00892;Note=high_quality_complete_model;	532285	539321
QTL05	T04	18	100010320|F|0-47:C>T-47:C>T	jcf7180001222143	524535	4	28418795	4.89707e-06	0.254098	0.080107	2.86472	ID=WALNUT_00010684-RA;Parent=WALNUT_00010684;Name=WALNUT_00010684-RA;Alias=uninformative,Interpro:IPR026057,Pfam:PF13839;Note=high_quality_complete_model;	519968	520660	ID=WALNUT_00010685-RA;Parent=WALNUT_00010685;Name=WALNUT_00010685-RA;Alias=Auxin-induced protein 5NG4, putative,Interpro:IPR000620,Pfam:PF00892;Note=high_quality_complete_model;	532285	539321
QTL05	T03	M	100010320|F|0-47:C>T-47:C>T	jcf7180001222143	524535	4	28418795	1.23946e-05	0.259358	0.0744167	2.21071	ID=WALNUT_00010684-RA;Parent=WALNUT_00010684;Name=WALNUT_00010684-RA;Alias=uninformative,Interpro:IPR026057,Pfam:PF13839;Note=high_quality_complete_model;	519968	520660	ID=WALNUT_00010685-RA;Parent=WALNUT_00010685;Name=WALNUT_00010685-RA;Alias=Auxin-induced protein 5NG4, putative,Interpro:IPR000620,Pfam:PF00892;Note=high_quality_complete_model;	532285	539321
QTL05	T06	M	100010320|F|0-47:C>T-47:C>T	jcf7180001222143	524535	4	28418795	7.17668e-05	0.252717	0.0703062	2.36388	ID=WALNUT_00010684-RA;Parent=WALNUT_00010684;Name=WALNUT_00010684-RA;Alias=uninformative,Interpro:IPR026057,Pfam:PF13839;Note=high_quality_complete_model;	519968	520660	ID=WALNUT_00010685-RA;Parent=WALNUT_00010685;Name=WALNUT_00010685-RA;Alias=Auxin-induced protein 5NG4, putative,Interpro:IPR000620,Pfam:PF00892;Note=high_quality_complete_model;	532285	539321
QTL05	T03	18	100010320|F|0-47:C>T-47:C>T	jcf7180001222143	524535	4	28418795	3.59048e-05	0.259358	0.0699699	2.53661	ID=WALNUT_00010684-RA;Parent=WALNUT_00010684;Name=WALNUT_00010684-RA;Alias=uninformative,Interpro:IPR026057,Pfam:PF13839;Note=high_quality_complete_model;	519968	520660	ID=WALNUT_00010685-RA;Parent=WALNUT_00010685;Name=WALNUT_00010685-RA;Alias=Auxin-induced protein 5NG4, putative,Interpro:IPR000620,Pfam:PF00892;Note=high_quality_complete_model;	532285	539321
QTL05	T03	16	12418765|F|0-25:A>G-25:A>G	jcf7180001222143	534354	4	28428614	1.03865e-06	0.195187	0.101647	4.02617	ID=WALNUT_00010685-RA;Parent=WALNUT_00010685;Name=WALNUT_00010685-RA;Alias=Auxin-induced protein 5NG4, putative,Interpro:IPR000620,Pfam:PF00892;Note=high_quality_complete_model;	532285	539321	.	.	.
QTL05	T02	16	12418765|F|0-25:A>G-25:A>G	jcf7180001222143	534354	4	28428614	1.39669e-07	0.195187	0.0921483	3.05468	ID=WALNUT_00010685-RA;Parent=WALNUT_00010685;Name=WALNUT_00010685-RA;Alias=Auxin-induced protein 5NG4, putative,Interpro:IPR000620,Pfam:PF00892;Note=high_quality_complete_model;	532285	539321	.	.	.
QTL05	T01	17	12418765|F|0-25:A>G-25:A>G	jcf7180001222143	534354	4	28428614	1.53364e-06	0.195187	0.0863926	4.24237	ID=WALNUT_00010685-RA;Parent=WALNUT_00010685;Name=WALNUT_00010685-RA;Alias=Auxin-induced protein 5NG4, putative,Interpro:IPR000620,Pfam:PF00892;Note=high_quality_complete_model;	532285	539321	.	.	.
QTL05	T01	M	12418765|F|0-25:A>G-25:A>G	jcf7180001222143	534354	4	28428614	1.79792e-07	0.195187	0.0841536	4.139	ID=WALNUT_00010685-RA;Parent=WALNUT_00010685;Name=WALNUT_00010685-RA;Alias=Auxin-induced protein 5NG4, putative,Interpro:IPR000620,Pfam:PF00892;Note=high_quality_complete_model;	532285	539321	.	.	.
QTL05	T02	M	12418765|F|0-25:A>G-25:A>G	jcf7180001222143	534354	4	28428614	3.31905e-08	0.195187	0.0815584	3.77811	ID=WALNUT_00010685-RA;Parent=WALNUT_00010685;Name=WALNUT_00010685-RA;Alias=Auxin-induced protein 5NG4, putative,Interpro:IPR000620,Pfam:PF00892;Note=high_quality_complete_model;	532285	539321	.	.	.
QTL05	T02	17	12418765|F|0-25:A>G-25:A>G	jcf7180001222143	534354	4	28428614	1.94897e-07	0.195187	0.0778349	4.21743	ID=WALNUT_00010685-RA;Parent=WALNUT_00010685;Name=WALNUT_00010685-RA;Alias=Auxin-induced protein 5NG4, putative,Interpro:IPR000620,Pfam:PF00892;Note=high_quality_complete_model;	532285	539321	.	.	.
QTL05	T01	18	12418765|F|0-25:A>G-25:A>G	jcf7180001222143	534354	4	28428614	3.88838e-07	0.195187	0.0768451	4.66498	ID=WALNUT_00010685-RA;Parent=WALNUT_00010685;Name=WALNUT_00010685-RA;Alias=Auxin-induced protein 5NG4, putative,Interpro:IPR000620,Pfam:PF00892;Note=high_quality_complete_model;	532285	539321	.	.	.
QTL05	T02	18	12418765|F|0-25:A>G-25:A>G	jcf7180001222143	534354	4	28428614	9.39222e-08	0.195187	0.0726246	4.23327	ID=WALNUT_00010685-RA;Parent=WALNUT_00010685;Name=WALNUT_00010685-RA;Alias=Auxin-induced protein 5NG4, putative,Interpro:IPR000620,Pfam:PF00892;Note=high_quality_complete_model;	532285	539321	.	.	.
QTL05	T01	16	12418765|F|0-25:A>G-25:A>G	jcf7180001222143	534354	4	28428614	1.26473e-05	0.195187	0.0692232	3.5391	ID=WALNUT_00010685-RA;Parent=WALNUT_00010685;Name=WALNUT_00010685-RA;Alias=Auxin-induced protein 5NG4, putative,Interpro:IPR000620,Pfam:PF00892;Note=high_quality_complete_model;	532285	539321	.	.	.
QTL05	T01	16	7408707|F|0-23:T>A-23:T>A	jcf7180001222143	644608	4	28538868	6.56449e-08	0.221925	0.10913	-4.68823	ID=WALNUT_00010698-RA;Parent=WALNUT_00010698;Name=WALNUT_00010698-RA;Alias=PREDICTED: methyl-CpG-binding domain-containing protein 9-like,Interpro:IPR001487,Interpro:IPR001739,Interpro:IPR003888,Interpro:IPR003889,Interpro:IPR019787,Pfam:PF00439,Pfam:PF00628,Pfam:PF01429,Pfam:PF05964,Pfam:PF05965;Note=high_quality_complete_model;	638783	653302	.	.	.
QTL05	T01	M	7408707|F|0-23:T>A-23:T>A	jcf7180001222143	644608	4	28538868	5.52683e-09	0.221925	0.107099	-4.99944	ID=WALNUT_00010698-RA;Parent=WALNUT_00010698;Name=WALNUT_00010698-RA;Alias=PREDICTED: methyl-CpG-binding domain-containing protein 9-like,Interpro:IPR001487,Interpro:IPR001739,Interpro:IPR003888,Interpro:IPR003889,Interpro:IPR019787,Pfam:PF00439,Pfam:PF00628,Pfam:PF01429,Pfam:PF05964,Pfam:PF05965;Note=high_quality_complete_model;	638783	653302	.	.	.
QTL05	T01	17	7408707|F|0-23:T>A-23:T>A	jcf7180001222143	644608	4	28538868	1.40193e-07	0.221925	0.105036	-4.98547	ID=WALNUT_00010698-RA;Parent=WALNUT_00010698;Name=WALNUT_00010698-RA;Alias=PREDICTED: methyl-CpG-binding domain-containing protein 9-like,Interpro:IPR001487,Interpro:IPR001739,Interpro:IPR003888,Interpro:IPR003889,Interpro:IPR019787,Pfam:PF00439,Pfam:PF00628,Pfam:PF01429,Pfam:PF05964,Pfam:PF05965;Note=high_quality_complete_model;	638783	653302	.	.	.
QTL05	T02	17	7408707|F|0-23:T>A-23:T>A	jcf7180001222143	644608	4	28538868	1.01823e-08	0.221925	0.0958575	-4.98945	ID=WALNUT_00010698-RA;Parent=WALNUT_00010698;Name=WALNUT_00010698-RA;Alias=PREDICTED: methyl-CpG-binding domain-containing protein 9-like,Interpro:IPR001487,Interpro:IPR001739,Interpro:IPR003888,Interpro:IPR003889,Interpro:IPR019787,Pfam:PF00439,Pfam:PF00628,Pfam:PF01429,Pfam:PF05964,Pfam:PF05965;Note=high_quality_complete_model;	638783	653302	.	.	.
QTL05	T02	16	7408707|F|0-23:T>A-23:T>A	jcf7180001222143	644608	4	28538868	1.28761e-07	0.221925	0.0927133	-3.25048	ID=WALNUT_00010698-RA;Parent=WALNUT_00010698;Name=WALNUT_00010698-RA;Alias=PREDICTED: methyl-CpG-binding domain-containing protein 9-like,Interpro:IPR001487,Interpro:IPR001739,Interpro:IPR003888,Interpro:IPR003889,Interpro:IPR019787,Pfam:PF00439,Pfam:PF00628,Pfam:PF01429,Pfam:PF05964,Pfam:PF05965;Note=high_quality_complete_model;	638783	653302	.	.	.
QTL05	T02	M	7408707|F|0-23:T>A-23:T>A	jcf7180001222143	644608	4	28538868	8.01142e-09	0.221925	0.0896533	-4.24567	ID=WALNUT_00010698-RA;Parent=WALNUT_00010698;Name=WALNUT_00010698-RA;Alias=PREDICTED: methyl-CpG-binding domain-containing protein 9-like,Interpro:IPR001487,Interpro:IPR001739,Interpro:IPR003888,Interpro:IPR003889,Interpro:IPR019787,Pfam:PF00439,Pfam:PF00628,Pfam:PF01429,Pfam:PF05964,Pfam:PF05965;Note=high_quality_complete_model;	638783	653302	.	.	.
QTL05	T01	18	7408707|F|0-23:T>A-23:T>A	jcf7180001222143	644608	4	28538868	2.45073e-07	0.221925	0.0797101	-5.07526	ID=WALNUT_00010698-RA;Parent=WALNUT_00010698;Name=WALNUT_00010698-RA;Alias=PREDICTED: methyl-CpG-binding domain-containing protein 9-like,Interpro:IPR001487,Interpro:IPR001739,Interpro:IPR003888,Interpro:IPR003889,Interpro:IPR019787,Pfam:PF00439,Pfam:PF00628,Pfam:PF01429,Pfam:PF05964,Pfam:PF05965;Note=high_quality_complete_model;	638783	653302	.	.	.
QTL05	T02	18	7408707|F|0-23:T>A-23:T>A	jcf7180001222143	644608	4	28538868	1.41522e-07	0.221925	0.0704407	-4.48652	ID=WALNUT_00010698-RA;Parent=WALNUT_00010698;Name=WALNUT_00010698-RA;Alias=PREDICTED: methyl-CpG-binding domain-containing protein 9-like,Interpro:IPR001487,Interpro:IPR001739,Interpro:IPR003888,Interpro:IPR003889,Interpro:IPR019787,Pfam:PF00439,Pfam:PF00628,Pfam:PF01429,Pfam:PF05964,Pfam:PF05965;Note=high_quality_complete_model;	638783	653302	.	.	.
QTL05	T01	18	7395169|F|0-11:G>A-11:G>A	jcf7180001222143	884795	4	28779055	3.5324e-08	0.371658	0.0919222	3.95324	ID=WALNUT_00010725-RA;Parent=WALNUT_00010725;Name=WALNUT_00010725-RA;Alias=uninformative,no protein domains;Note=low_quality_model;	880781	884154	.	.	.
QTL05	T02	17	7395169|F|0-11:G>A-11:G>A	jcf7180001222143	884795	4	28779055	1.71829e-07	0.371658	0.0785902	3.28033	ID=WALNUT_00010725-RA;Parent=WALNUT_00010725;Name=WALNUT_00010725-RA;Alias=uninformative,no protein domains;Note=low_quality_model;	880781	884154	.	.	.
QTL05	T02	18	7395169|F|0-11:G>A-11:G>A	jcf7180001222143	884795	4	28779055	3.36001e-08	0.371658	0.0781514	3.41627	ID=WALNUT_00010725-RA;Parent=WALNUT_00010725;Name=WALNUT_00010725-RA;Alias=uninformative,no protein domains;Note=low_quality_model;	880781	884154	.	.	.
QTL05	T02	M	7395169|F|0-11:G>A-11:G>A	jcf7180001222143	884795	4	28779055	8.09907e-08	0.371658	0.0765521	2.84105	ID=WALNUT_00010725-RA;Parent=WALNUT_00010725;Name=WALNUT_00010725-RA;Alias=uninformative,no protein domains;Note=low_quality_model;	880781	884154	.	.	.
QTL05	T01	M	7395169|F|0-11:G>A-11:G>A	jcf7180001222143	884795	4	28779055	6.34544e-07	0.371658	0.0760955	3.0532	ID=WALNUT_00010725-RA;Parent=WALNUT_00010725;Name=WALNUT_00010725-RA;Alias=uninformative,no protein domains;Note=low_quality_model;	880781	884154	.	.	.
QTL05	T02	16	7395169|F|0-11:G>A-11:G>A	jcf7180001222143	884795	4	28779055	4.65217e-06	0.371658	0.0683666	2.03222	ID=WALNUT_00010725-RA;Parent=WALNUT_00010725;Name=WALNUT_00010725-RA;Alias=uninformative,no protein domains;Note=low_quality_model;	880781	884154	.	.	.
QTL05	T01	17	7395169|F|0-11:G>A-11:G>A	jcf7180001222143	884795	4	28779055	2.70561e-05	0.371658	0.0648313	2.84435	ID=WALNUT_00010725-RA;Parent=WALNUT_00010725;Name=WALNUT_00010725-RA;Alias=uninformative,no protein domains;Note=low_quality_model;	880781	884154	.	.	.
QTL05	T03	18	7395169|F|0-11:G>A-11:G>A	jcf7180001222143	884795	4	28779055	8.68131e-05	0.371658	0.0628153	3.04223	ID=WALNUT_00010725-RA;Parent=WALNUT_00010725;Name=WALNUT_00010725-RA;Alias=uninformative,no protein domains;Note=low_quality_model;	880781	884154	.	.	.
QTL05	T01	16	7395169|F|0-11:G>A-11:G>A	jcf7180001222143	884795	4	28779055	8.40362e-05	0.371658	0.0555836	2.44419	ID=WALNUT_00010725-RA;Parent=WALNUT_00010725;Name=WALNUT_00010725-RA;Alias=uninformative,no protein domains;Note=low_quality_model;	880781	884154	.	.	.
QTL05	T02	16	7398354|F|0-62:C>A-62:C>A	jcf7180001222143	903394	4	28797654	1.18478e-07	0.331551	0.0932922	-2.5021	ID=WALNUT_00010727-RA;Parent=WALNUT_00010727;Name=WALNUT_00010727-RA;Alias=r2r3-myb transcription factor, putative,Interpro:IPR001005,Pfam:PF00249;Note=high_quality_complete_model;	904259	907685	.	.	.
QTL05	T02	M	7398354|F|0-62:C>A-62:C>A	jcf7180001222143	903394	4	28797654	1.35568e-07	0.331551	0.0736873	-2.94339	ID=WALNUT_00010727-RA;Parent=WALNUT_00010727;Name=WALNUT_00010727-RA;Alias=r2r3-myb transcription factor, putative,Interpro:IPR001005,Pfam:PF00249;Note=high_quality_complete_model;	904259	907685	.	.	.
QTL05	T01	18	7398354|F|0-62:C>A-62:C>A	jcf7180001222143	903394	4	28797654	1.58708e-06	0.331551	0.0682245	-3.59455	ID=WALNUT_00010727-RA;Parent=WALNUT_00010727;Name=WALNUT_00010727-RA;Alias=r2r3-myb transcription factor, putative,Interpro:IPR001005,Pfam:PF00249;Note=high_quality_complete_model;	904259	907685	.	.	.
QTL05	T02	18	7398354|F|0-62:C>A-62:C>A	jcf7180001222143	903394	4	28797654	2.42636e-07	0.331551	0.0675867	-3.35634	ID=WALNUT_00010727-RA;Parent=WALNUT_00010727;Name=WALNUT_00010727-RA;Alias=r2r3-myb transcription factor, putative,Interpro:IPR001005,Pfam:PF00249;Note=high_quality_complete_model;	904259	907685	.	.	.
QTL05	T01	M	7398354|F|0-62:C>A-62:C>A	jcf7180001222143	903394	4	28797654	2.60736e-06	0.331551	0.0672274	-3.02997	ID=WALNUT_00010727-RA;Parent=WALNUT_00010727;Name=WALNUT_00010727-RA;Alias=r2r3-myb transcription factor, putative,Interpro:IPR001005,Pfam:PF00249;Note=high_quality_complete_model;	904259	907685	.	.	.
QTL05	T01	16	7398354|F|0-62:C>A-62:C>A	jcf7180001222143	903394	4	28797654	1.74587e-05	0.331551	0.0668726	-2.82168	ID=WALNUT_00010727-RA;Parent=WALNUT_00010727;Name=WALNUT_00010727-RA;Alias=r2r3-myb transcription factor, putative,Interpro:IPR001005,Pfam:PF00249;Note=high_quality_complete_model;	904259	907685	.	.	.
QTL05	T02	17	7398354|F|0-62:C>A-62:C>A	jcf7180001222143	903394	4	28797654	5.03646e-06	0.331551	0.0587762	-2.99303	ID=WALNUT_00010727-RA;Parent=WALNUT_00010727;Name=WALNUT_00010727-RA;Alias=r2r3-myb transcription factor, putative,Interpro:IPR001005,Pfam:PF00249;Note=high_quality_complete_model;	904259	907685	.	.	.
QTL05	T01	17	7404031	jcf7180001221430	28984	4	28925735	6.68367e-09	0.347594	0.129607	-2.79604	ID=WALNUT_00028043-RA;Parent=WALNUT_00028043;Name=WALNUT_00028043-RA;Alias=PREDICTED: myb-related protein 306,Interpro:IPR001005,Pfam:PF00249;Note=high_quality_complete_model;	24802	26961	.	.	.
QTL05	T01	M	7404031	jcf7180001221430	28984	4	28925735	6.85394e-10	0.347594	0.121341	-2.6714	ID=WALNUT_00028043-RA;Parent=WALNUT_00028043;Name=WALNUT_00028043-RA;Alias=PREDICTED: myb-related protein 306,Interpro:IPR001005,Pfam:PF00249;Note=high_quality_complete_model;	24802	26961	.	.	.
QTL05	T01	16	7404031	jcf7180001221430	28984	4	28925735	1.84179e-08	0.347594	0.119195	-2.50264	ID=WALNUT_00028043-RA;Parent=WALNUT_00028043;Name=WALNUT_00028043-RA;Alias=PREDICTED: myb-related protein 306,Interpro:IPR001005,Pfam:PF00249;Note=high_quality_complete_model;	24802	26961	.	.	.
QTL05	T02	17	7404031	jcf7180001221430	28984	4	28925735	4.58569e-09	0.347594	0.100845	-2.58298	ID=WALNUT_00028043-RA;Parent=WALNUT_00028043;Name=WALNUT_00028043-RA;Alias=PREDICTED: myb-related protein 306,Interpro:IPR001005,Pfam:PF00249;Note=high_quality_complete_model;	24802	26961	.	.	.
QTL05	T02	M	7404031	jcf7180001221430	28984	4	28925735	1.61674e-09	0.347594	0.0989415	-2.23602	ID=WALNUT_00028043-RA;Parent=WALNUT_00028043;Name=WALNUT_00028043-RA;Alias=PREDICTED: myb-related protein 306,Interpro:IPR001005,Pfam:PF00249;Note=high_quality_complete_model;	24802	26961	.	.	.
QTL05	T02	16	7404031	jcf7180001221430	28984	4	28925735	5.51459e-08	0.347594	0.0986405	-1.70202	ID=WALNUT_00028043-RA;Parent=WALNUT_00028043;Name=WALNUT_00028043-RA;Alias=PREDICTED: myb-related protein 306,Interpro:IPR001005,Pfam:PF00249;Note=high_quality_complete_model;	24802	26961	.	.	.
QTL05	T01	18	7404031	jcf7180001221430	28984	4	28925735	3.19455e-08	0.347594	0.0925644	-2.75359	ID=WALNUT_00028043-RA;Parent=WALNUT_00028043;Name=WALNUT_00028043-RA;Alias=PREDICTED: myb-related protein 306,Interpro:IPR001005,Pfam:PF00249;Note=high_quality_complete_model;	24802	26961	.	.	.
QTL05	T02	18	7404031	jcf7180001221430	28984	4	28925735	1.08573e-08	0.347594	0.0843092	-2.44763	ID=WALNUT_00028043-RA;Parent=WALNUT_00028043;Name=WALNUT_00028043-RA;Alias=PREDICTED: myb-related protein 306,Interpro:IPR001005,Pfam:PF00249;Note=high_quality_complete_model;	24802	26961	.	.	.
QTL05	T06	M	7404031	jcf7180001221430	28984	4	28925735	7.37656e-05	0.353261	0.0700639	-2.0932	ID=WALNUT_00028043-RA;Parent=WALNUT_00028043;Name=WALNUT_00028043-RA;Alias=PREDICTED: myb-related protein 306,Interpro:IPR001005,Pfam:PF00249;Note=high_quality_complete_model;	24802	26961	.	.	.
QTL05	T03	16	7404031	jcf7180001221430	28984	4	28925735	5.60319e-05	0.347594	0.0676699	-1.76977	ID=WALNUT_00028043-RA;Parent=WALNUT_00028043;Name=WALNUT_00028043-RA;Alias=PREDICTED: myb-related protein 306,Interpro:IPR001005,Pfam:PF00249;Note=high_quality_complete_model;	24802	26961	.	.	.
QTL05	T06	18	7404031	jcf7180001221430	28984	4	28925735	3.84264e-05	0.349727	0.0667381	-2.31079	ID=WALNUT_00028043-RA;Parent=WALNUT_00028043;Name=WALNUT_00028043-RA;Alias=PREDICTED: myb-related protein 306,Interpro:IPR001005,Pfam:PF00249;Note=high_quality_complete_model;	24802	26961	.	.	.
QTL05	T03	M	7404031	jcf7180001221430	28984	4	28925735	6.91794e-05	0.347594	0.0611094	-1.74932	ID=WALNUT_00028043-RA;Parent=WALNUT_00028043;Name=WALNUT_00028043-RA;Alias=PREDICTED: myb-related protein 306,Interpro:IPR001005,Pfam:PF00249;Note=high_quality_complete_model;	24802	26961	.	.	.
QTL05	T01	17	7404030|F|0-5:A>G-5:A>G	jcf7180001221430	28989	4	28925740	1.25691e-07	0.227273	0.105901	-3.72483	ID=WALNUT_00028043-RA;Parent=WALNUT_00028043;Name=WALNUT_00028043-RA;Alias=PREDICTED: myb-related protein 306,Interpro:IPR001005,Pfam:PF00249;Note=high_quality_complete_model;	24802	26961	.	.	.
QTL05	T01	16	7404030|F|0-5:A>G-5:A>G	jcf7180001221430	28989	4	28925740	1.01282e-07	0.227273	0.105733	-3.47677	ID=WALNUT_00028043-RA;Parent=WALNUT_00028043;Name=WALNUT_00028043-RA;Alias=PREDICTED: myb-related protein 306,Interpro:IPR001005,Pfam:PF00249;Note=high_quality_complete_model;	24802	26961	.	.	.
QTL05	T01	M	7404030|F|0-5:A>G-5:A>G	jcf7180001221430	28989	4	28925740	1.10884e-08	0.227273	0.10243	-3.61474	ID=WALNUT_00028043-RA;Parent=WALNUT_00028043;Name=WALNUT_00028043-RA;Alias=PREDICTED: myb-related protein 306,Interpro:IPR001005,Pfam:PF00249;Note=high_quality_complete_model;	24802	26961	.	.	.
QTL05	T02	17	7404030|F|0-5:A>G-5:A>G	jcf7180001221430	28989	4	28925740	4.02309e-08	0.227273	0.0873839	-3.54344	ID=WALNUT_00028043-RA;Parent=WALNUT_00028043;Name=WALNUT_00028043-RA;Alias=PREDICTED: myb-related protein 306,Interpro:IPR001005,Pfam:PF00249;Note=high_quality_complete_model;	24802	26961	.	.	.
QTL05	T02	M	7404030|F|0-5:A>G-5:A>G	jcf7180001221430	28989	4	28925740	2.13967e-08	0.227273	0.0840432	-3.03449	ID=WALNUT_00028043-RA;Parent=WALNUT_00028043;Name=WALNUT_00028043-RA;Alias=PREDICTED: myb-related protein 306,Interpro:IPR001005,Pfam:PF00249;Note=high_quality_complete_model;	24802	26961	.	.	.
QTL05	T02	16	7404030|F|0-5:A>G-5:A>G	jcf7180001221430	28989	4	28925740	9.83029e-07	0.227273	0.0787712	-2.24265	ID=WALNUT_00028043-RA;Parent=WALNUT_00028043;Name=WALNUT_00028043-RA;Alias=PREDICTED: myb-related protein 306,Interpro:IPR001005,Pfam:PF00249;Note=high_quality_complete_model;	24802	26961	.	.	.
QTL05	T01	18	7404030|F|0-5:A>G-5:A>G	jcf7180001221430	28989	4	28925740	7.43732e-07	0.227273	0.0728498	-3.59902	ID=WALNUT_00028043-RA;Parent=WALNUT_00028043;Name=WALNUT_00028043-RA;Alias=PREDICTED: myb-related protein 306,Interpro:IPR001005,Pfam:PF00249;Note=high_quality_complete_model;	24802	26961	.	.	.
QTL05	T02	18	7404030|F|0-5:A>G-5:A>G	jcf7180001221430	28989	4	28925740	2.43728e-07	0.227273	0.067563	-3.22354	ID=WALNUT_00028043-RA;Parent=WALNUT_00028043;Name=WALNUT_00028043-RA;Alias=PREDICTED: myb-related protein 306,Interpro:IPR001005,Pfam:PF00249;Note=high_quality_complete_model;	24802	26961	.	.	.
QTL05	T03	16	7404030|F|0-5:A>G-5:A>G	jcf7180001221430	28989	4	28925740	6.33848e-05	0.227273	0.0666519	-2.59034	ID=WALNUT_00028043-RA;Parent=WALNUT_00028043;Name=WALNUT_00028043-RA;Alias=PREDICTED: myb-related protein 306,Interpro:IPR001005,Pfam:PF00249;Note=high_quality_complete_model;	24802	26961	.	.	.
QTL05	T02	17	7406919	jcf7180001221082	34640	4	28970853	8.40196e-05	0.390374	0.0429888	1.62594	ID=WALNUT_00021214-RA;Parent=WALNUT_00021214;Name=WALNUT_00021214-RA;Alias=PREDICTED: pentatricopeptide repeat-containing protein At5g50390, chloroplastic,Interpro:IPR002885,Pfam:PF01535,Pfam:PF13041,Pfam:PF14432;Note=high_quality_complete_model;	36313	38433	.	.	.
QTL05	T01	M	100002958	jcf7180001221082	35411	4	28971624	3.61368e-05	0.165775	0.0511997	1.90262	ID=WALNUT_00021214-RA;Parent=WALNUT_00021214;Name=WALNUT_00021214-RA;Alias=PREDICTED: pentatricopeptide repeat-containing protein At5g50390, chloroplastic,Interpro:IPR002885,Pfam:PF01535,Pfam:PF13041,Pfam:PF14432;Note=high_quality_complete_model;	36313	38433	.	.	.
QTL05	T02	17	100002958	jcf7180001221082	35411	4	28971624	5.67097e-05	0.165775	0.0451523	1.9065	ID=WALNUT_00021214-RA;Parent=WALNUT_00021214;Name=WALNUT_00021214-RA;Alias=PREDICTED: pentatricopeptide repeat-containing protein At5g50390, chloroplastic,Interpro:IPR002885,Pfam:PF01535,Pfam:PF13041,Pfam:PF14432;Note=high_quality_complete_model;	36313	38433	.	.	.
QTL05	T02	18	100002958	jcf7180001221082	35411	4	28971624	2.106e-05	0.165775	0.0447477	1.94004	ID=WALNUT_00021214-RA;Parent=WALNUT_00021214;Name=WALNUT_00021214-RA;Alias=PREDICTED: pentatricopeptide repeat-containing protein At5g50390, chloroplastic,Interpro:IPR002885,Pfam:PF01535,Pfam:PF13041,Pfam:PF14432;Note=high_quality_complete_model;	36313	38433	.	.	.
QTL05	T01	18	100002958	jcf7180001221082	35411	4	28971624	9.8971e-05	0.165775	0.043878	2.0855	ID=WALNUT_00021214-RA;Parent=WALNUT_00021214;Name=WALNUT_00021214-RA;Alias=PREDICTED: pentatricopeptide repeat-containing protein At5g50390, chloroplastic,Interpro:IPR002885,Pfam:PF01535,Pfam:PF13041,Pfam:PF14432;Note=high_quality_complete_model;	36313	38433	.	.	.
QTL05	T02	M	100002958	jcf7180001221082	35411	4	28971624	5.15915e-05	0.165775	0.0420632	1.59609	ID=WALNUT_00021214-RA;Parent=WALNUT_00021214;Name=WALNUT_00021214-RA;Alias=PREDICTED: pentatricopeptide repeat-containing protein At5g50390, chloroplastic,Interpro:IPR002885,Pfam:PF01535,Pfam:PF13041,Pfam:PF14432;Note=high_quality_complete_model;	36313	38433	.	.	.
QTL05	T02	17	100011981|F|0-33:C>T-33:C>T	jcf7180001221082	85552	4	29021765	3.81886e-08	0.21123	0.0877025	3.12421	ID=WALNUT_00021221-RA;Parent=WALNUT_00021221;Name=WALNUT_00021221-RA;Alias=PREDICTED: structural maintenance of chromosomes protein 4-like,Interpro:IPR003395,Interpro:IPR010935,Pfam:PF02463,Pfam:PF06470;Note=high_quality_partial_model;	85352	96489	ID=WALNUT_00021220-RA;Parent=WALNUT_00021220;Name=WALNUT_00021220-RA;Alias=PREDICTED: vacuolar amino acid transporter 1,Interpro:IPR013057,Pfam:PF01490;Note=high_quality_partial_model;	77585	83679
QTL05	T01	16	100011981|F|0-33:C>T-33:C>T	jcf7180001221082	85552	4	29021765	1.27475e-06	0.21123	0.0862761	2.76945	ID=WALNUT_00021221-RA;Parent=WALNUT_00021221;Name=WALNUT_00021221-RA;Alias=PREDICTED: structural maintenance of chromosomes protein 4-like,Interpro:IPR003395,Interpro:IPR010935,Pfam:PF02463,Pfam:PF06470;Note=high_quality_partial_model;	85352	96489	ID=WALNUT_00021220-RA;Parent=WALNUT_00021220;Name=WALNUT_00021220-RA;Alias=PREDICTED: vacuolar amino acid transporter 1,Interpro:IPR013057,Pfam:PF01490;Note=high_quality_partial_model;	77585	83679
QTL05	T01	M	100011981|F|0-33:C>T-33:C>T	jcf7180001221082	85552	4	29021765	1.72133e-07	0.21123	0.0844342	2.88695	ID=WALNUT_00021221-RA;Parent=WALNUT_00021221;Name=WALNUT_00021221-RA;Alias=PREDICTED: structural maintenance of chromosomes protein 4-like,Interpro:IPR003395,Interpro:IPR010935,Pfam:PF02463,Pfam:PF06470;Note=high_quality_partial_model;	85352	96489	ID=WALNUT_00021220-RA;Parent=WALNUT_00021220;Name=WALNUT_00021220-RA;Alias=PREDICTED: vacuolar amino acid transporter 1,Interpro:IPR013057,Pfam:PF01490;Note=high_quality_partial_model;	77585	83679
QTL05	T02	M	100011981|F|0-33:C>T-33:C>T	jcf7180001221082	85552	4	29021765	3.08328e-08	0.21123	0.0819745	2.63605	ID=WALNUT_00021221-RA;Parent=WALNUT_00021221;Name=WALNUT_00021221-RA;Alias=PREDICTED: structural maintenance of chromosomes protein 4-like,Interpro:IPR003395,Interpro:IPR010935,Pfam:PF02463,Pfam:PF06470;Note=high_quality_partial_model;	85352	96489	ID=WALNUT_00021220-RA;Parent=WALNUT_00021220;Name=WALNUT_00021220-RA;Alias=PREDICTED: vacuolar amino acid transporter 1,Interpro:IPR013057,Pfam:PF01490;Note=high_quality_partial_model;	77585	83679
QTL05	T01	18	100011981|F|0-33:C>T-33:C>T	jcf7180001221082	85552	4	29021765	2.92609e-07	0.21123	0.0786077	3.28941	ID=WALNUT_00021221-RA;Parent=WALNUT_00021221;Name=WALNUT_00021221-RA;Alias=PREDICTED: structural maintenance of chromosomes protein 4-like,Interpro:IPR003395,Interpro:IPR010935,Pfam:PF02463,Pfam:PF06470;Note=high_quality_partial_model;	85352	96489	ID=WALNUT_00021220-RA;Parent=WALNUT_00021220;Name=WALNUT_00021220-RA;Alias=PREDICTED: vacuolar amino acid transporter 1,Interpro:IPR013057,Pfam:PF01490;Note=high_quality_partial_model;	77585	83679
QTL05	T02	16	100011981|F|0-33:C>T-33:C>T	jcf7180001221082	85552	4	29021765	1.29771e-06	0.21123	0.0768958	1.95163	ID=WALNUT_00021221-RA;Parent=WALNUT_00021221;Name=WALNUT_00021221-RA;Alias=PREDICTED: structural maintenance of chromosomes protein 4-like,Interpro:IPR003395,Interpro:IPR010935,Pfam:PF02463,Pfam:PF06470;Note=high_quality_partial_model;	85352	96489	ID=WALNUT_00021220-RA;Parent=WALNUT_00021220;Name=WALNUT_00021220-RA;Alias=PREDICTED: vacuolar amino acid transporter 1,Interpro:IPR013057,Pfam:PF01490;Note=high_quality_partial_model;	77585	83679
QTL05	T02	18	100011981|F|0-33:C>T-33:C>T	jcf7180001221082	85552	4	29021765	1.02823e-07	0.21123	0.0721413	2.92936	ID=WALNUT_00021221-RA;Parent=WALNUT_00021221;Name=WALNUT_00021221-RA;Alias=PREDICTED: structural maintenance of chromosomes protein 4-like,Interpro:IPR003395,Interpro:IPR010935,Pfam:PF02463,Pfam:PF06470;Note=high_quality_partial_model;	85352	96489	ID=WALNUT_00021220-RA;Parent=WALNUT_00021220;Name=WALNUT_00021220-RA;Alias=PREDICTED: vacuolar amino acid transporter 1,Interpro:IPR013057,Pfam:PF01490;Note=high_quality_partial_model;	77585	83679
QTL05	T03	16	100011981|F|0-33:C>T-33:C>T	jcf7180001221082	85552	4	29021765	3.38307e-05	0.21123	0.0718568	2.37021	ID=WALNUT_00021221-RA;Parent=WALNUT_00021221;Name=WALNUT_00021221-RA;Alias=PREDICTED: structural maintenance of chromosomes protein 4-like,Interpro:IPR003395,Interpro:IPR010935,Pfam:PF02463,Pfam:PF06470;Note=high_quality_partial_model;	85352	96489	ID=WALNUT_00021220-RA;Parent=WALNUT_00021220;Name=WALNUT_00021220-RA;Alias=PREDICTED: vacuolar amino acid transporter 1,Interpro:IPR013057,Pfam:PF01490;Note=high_quality_partial_model;	77585	83679
QTL05	T01	17	100011981|F|0-33:C>T-33:C>T	jcf7180001221082	85552	4	29021765	1.22075e-05	0.21123	0.0707189	2.67895	ID=WALNUT_00021221-RA;Parent=WALNUT_00021221;Name=WALNUT_00021221-RA;Alias=PREDICTED: structural maintenance of chromosomes protein 4-like,Interpro:IPR003395,Interpro:IPR010935,Pfam:PF02463,Pfam:PF06470;Note=high_quality_partial_model;	85352	96489	ID=WALNUT_00021220-RA;Parent=WALNUT_00021220;Name=WALNUT_00021220-RA;Alias=PREDICTED: vacuolar amino acid transporter 1,Interpro:IPR013057,Pfam:PF01490;Note=high_quality_partial_model;	77585	83679
QTL05	T01	17	100002294	jcf7180001221082	116705	4	29052918	1.96364e-10	0.352941	0.159277	-3.14844	ID=WALNUT_00021223-RA;Parent=WALNUT_00021223;Name=WALNUT_00021223-RA;Alias=PREDICTED: receptor-like protein kinase FERONIA-like,Interpro:IPR001245,Interpro:IPR024788,Pfam:PF07714,Pfam:PF12819;Note=high_quality_complete_model;	98892	100631	ID=WALNUT_00021224-RA;Parent=WALNUT_00021224;Name=WALNUT_00021224-RA;Alias=uninformative,Interpro:IPR006456,Pfam:PF04770;Note=high_quality_complete_model;	127602	128597
QTL05	T01	16	100002294	jcf7180001221082	116705	4	29052918	5.72264e-10	0.352941	0.147518	-2.8527	ID=WALNUT_00021223-RA;Parent=WALNUT_00021223;Name=WALNUT_00021223-RA;Alias=PREDICTED: receptor-like protein kinase FERONIA-like,Interpro:IPR001245,Interpro:IPR024788,Pfam:PF07714,Pfam:PF12819;Note=high_quality_complete_model;	98892	100631	ID=WALNUT_00021224-RA;Parent=WALNUT_00021224;Name=WALNUT_00021224-RA;Alias=uninformative,Interpro:IPR006456,Pfam:PF04770;Note=high_quality_complete_model;	127602	128597
QTL05	T01	M	100002294	jcf7180001221082	116705	4	29052918	1.76834e-11	0.352941	0.147182	-2.96172	ID=WALNUT_00021223-RA;Parent=WALNUT_00021223;Name=WALNUT_00021223-RA;Alias=PREDICTED: receptor-like protein kinase FERONIA-like,Interpro:IPR001245,Interpro:IPR024788,Pfam:PF07714,Pfam:PF12819;Note=high_quality_complete_model;	98892	100631	ID=WALNUT_00021224-RA;Parent=WALNUT_00021224;Name=WALNUT_00021224-RA;Alias=uninformative,Interpro:IPR006456,Pfam:PF04770;Note=high_quality_complete_model;	127602	128597
QTL05	T02	17	100002294	jcf7180001221082	116705	4	29052918	5.39036e-10	0.352941	0.114475	-2.79432	ID=WALNUT_00021223-RA;Parent=WALNUT_00021223;Name=WALNUT_00021223-RA;Alias=PREDICTED: receptor-like protein kinase FERONIA-like,Interpro:IPR001245,Interpro:IPR024788,Pfam:PF07714,Pfam:PF12819;Note=high_quality_complete_model;	98892	100631	ID=WALNUT_00021224-RA;Parent=WALNUT_00021224;Name=WALNUT_00021224-RA;Alias=uninformative,Interpro:IPR006456,Pfam:PF04770;Note=high_quality_complete_model;	127602	128597
QTL05	T01	18	100002294	jcf7180001221082	116705	4	29052918	1.52232e-09	0.352941	0.112396	-3.07044	ID=WALNUT_00021223-RA;Parent=WALNUT_00021223;Name=WALNUT_00021223-RA;Alias=PREDICTED: receptor-like protein kinase FERONIA-like,Interpro:IPR001245,Interpro:IPR024788,Pfam:PF07714,Pfam:PF12819;Note=high_quality_complete_model;	98892	100631	ID=WALNUT_00021224-RA;Parent=WALNUT_00021224;Name=WALNUT_00021224-RA;Alias=uninformative,Interpro:IPR006456,Pfam:PF04770;Note=high_quality_complete_model;	127602	128597
QTL05	T02	M	100002294	jcf7180001221082	116705	4	29052918	2.15939e-10	0.352941	0.110887	-2.37585	ID=WALNUT_00021223-RA;Parent=WALNUT_00021223;Name=WALNUT_00021223-RA;Alias=PREDICTED: receptor-like protein kinase FERONIA-like,Interpro:IPR001245,Interpro:IPR024788,Pfam:PF07714,Pfam:PF12819;Note=high_quality_complete_model;	98892	100631	ID=WALNUT_00021224-RA;Parent=WALNUT_00021224;Name=WALNUT_00021224-RA;Alias=uninformative,Interpro:IPR006456,Pfam:PF04770;Note=high_quality_complete_model;	127602	128597
QTL05	T02	16	100002294	jcf7180001221082	116705	4	29052918	2.09009e-08	0.352941	0.105501	-1.79716	ID=WALNUT_00021223-RA;Parent=WALNUT_00021223;Name=WALNUT_00021223-RA;Alias=PREDICTED: receptor-like protein kinase FERONIA-like,Interpro:IPR001245,Interpro:IPR024788,Pfam:PF07714,Pfam:PF12819;Note=high_quality_complete_model;	98892	100631	ID=WALNUT_00021224-RA;Parent=WALNUT_00021224;Name=WALNUT_00021224-RA;Alias=uninformative,Interpro:IPR006456,Pfam:PF04770;Note=high_quality_complete_model;	127602	128597
QTL05	T02	18	100002294	jcf7180001221082	116705	4	29052918	2.99973e-10	0.352941	0.104455	-2.68698	ID=WALNUT_00021223-RA;Parent=WALNUT_00021223;Name=WALNUT_00021223-RA;Alias=PREDICTED: receptor-like protein kinase FERONIA-like,Interpro:IPR001245,Interpro:IPR024788,Pfam:PF07714,Pfam:PF12819;Note=high_quality_complete_model;	98892	100631	ID=WALNUT_00021224-RA;Parent=WALNUT_00021224;Name=WALNUT_00021224-RA;Alias=uninformative,Interpro:IPR006456,Pfam:PF04770;Note=high_quality_complete_model;	127602	128597
QTL05	T06	18	100002294	jcf7180001221082	116705	4	29052918	2.9251e-06	0.355191	0.087354	-2.69172	ID=WALNUT_00021223-RA;Parent=WALNUT_00021223;Name=WALNUT_00021223-RA;Alias=PREDICTED: receptor-like protein kinase FERONIA-like,Interpro:IPR001245,Interpro:IPR024788,Pfam:PF07714,Pfam:PF12819;Note=high_quality_complete_model;	98892	100631	ID=WALNUT_00021224-RA;Parent=WALNUT_00021224;Name=WALNUT_00021224-RA;Alias=uninformative,Interpro:IPR006456,Pfam:PF04770;Note=high_quality_complete_model;	127602	128597
QTL05	T06	M	100002294	jcf7180001221082	116705	4	29052918	5.36211e-05	0.358696	0.0728846	-2.195	ID=WALNUT_00021223-RA;Parent=WALNUT_00021223;Name=WALNUT_00021223-RA;Alias=PREDICTED: receptor-like protein kinase FERONIA-like,Interpro:IPR001245,Interpro:IPR024788,Pfam:PF07714,Pfam:PF12819;Note=high_quality_complete_model;	98892	100631	ID=WALNUT_00021224-RA;Parent=WALNUT_00021224;Name=WALNUT_00021224-RA;Alias=uninformative,Interpro:IPR006456,Pfam:PF04770;Note=high_quality_complete_model;	127602	128597
QTL05	T04	18	100002294	jcf7180001221082	116705	4	29052918	1.61115e-05	0.355191	0.0708992	-2.41116	ID=WALNUT_00021223-RA;Parent=WALNUT_00021223;Name=WALNUT_00021223-RA;Alias=PREDICTED: receptor-like protein kinase FERONIA-like,Interpro:IPR001245,Interpro:IPR024788,Pfam:PF07714,Pfam:PF12819;Note=high_quality_complete_model;	98892	100631	ID=WALNUT_00021224-RA;Parent=WALNUT_00021224;Name=WALNUT_00021224-RA;Alias=uninformative,Interpro:IPR006456,Pfam:PF04770;Note=high_quality_complete_model;	127602	128597
QTL05	T03	16	100002294	jcf7180001221082	116705	4	29052918	6.91221e-05	0.352941	0.0659377	-1.78719	ID=WALNUT_00021223-RA;Parent=WALNUT_00021223;Name=WALNUT_00021223-RA;Alias=PREDICTED: receptor-like protein kinase FERONIA-like,Interpro:IPR001245,Interpro:IPR024788,Pfam:PF07714,Pfam:PF12819;Note=high_quality_complete_model;	98892	100631	ID=WALNUT_00021224-RA;Parent=WALNUT_00021224;Name=WALNUT_00021224-RA;Alias=uninformative,Interpro:IPR006456,Pfam:PF04770;Note=high_quality_complete_model;	127602	128597
QTL05	T01	17	7398344|F|0-45:G>T-45:G>T	jcf7180001217356	2167	4	29086180	2.06598e-07	0.315508	0.101974	2.77416	.	.	.	.	.	.
QTL05	T01	M	7398344|F|0-45:G>T-45:G>T	jcf7180001217356	2167	4	29086180	1.74206e-08	0.315508	0.099422	2.70534	.	.	.	.	.	.
QTL05	T01	18	7398344|F|0-45:G>T-45:G>T	jcf7180001217356	2167	4	29086180	2.19746e-08	0.315508	0.0949615	3.11995	.	.	.	.	.	.
QTL05	T02	17	7398344|F|0-45:G>T-45:G>T	jcf7180001217356	2167	4	29086180	1.90524e-08	0.315508	0.0919752	2.75926	.	.	.	.	.	.
QTL05	T02	M	7398344|F|0-45:G>T-45:G>T	jcf7180001217356	2167	4	29086180	3.46321e-08	0.315508	0.0813185	2.26806	.	.	.	.	.	.
QTL05	T01	16	7398344|F|0-45:G>T-45:G>T	jcf7180001217356	2167	4	29086180	3.43379e-06	0.315508	0.0788436	2.27658	.	.	.	.	.	.
QTL05	T02	18	7398344|F|0-45:G>T-45:G>T	jcf7180001217356	2167	4	29086180	5.07334e-08	0.315508	0.0759272	2.59962	.	.	.	.	.	.
QTL05	T02	16	7398344|F|0-45:G>T-45:G>T	jcf7180001217356	2167	4	29086180	1.9009e-06	0.315508	0.0743296	1.65249	.	.	.	.	.	.
QTL05	T04	18	7398344|F|0-45:G>T-45:G>T	jcf7180001217356	2167	4	29086180	9.00663e-05	0.314208	0.0578908	2.3981	.	.	.	.	.	.
QTL05	T01	17	7399595|F|0-32:A>T-32:A>T	jcf7180001217356	2220	4	29086233	1.38427e-07	0.320856	0.105136	2.95285	.	.	.	.	.	.
QTL05	T01	M	7399595|F|0-32:A>T-32:A>T	jcf7180001217356	2220	4	29086233	1.22867e-08	0.320856	0.101745	2.87474	.	.	.	.	.	.
QTL05	T02	17	7399595|F|0-32:A>T-32:A>T	jcf7180001217356	2220	4	29086233	4.2683e-09	0.320856	0.101295	3.03584	.	.	.	.	.	.
QTL05	T01	18	7399595|F|0-32:A>T-32:A>T	jcf7180001217356	2220	4	29086233	1.78567e-08	0.320856	0.096296	3.29678	.	.	.	.	.	.
QTL05	T02	M	7399595|F|0-32:A>T-32:A>T	jcf7180001217356	2220	4	29086233	1.54849e-08	0.320856	0.0858822	2.4495	.	.	.	.	.	.
QTL05	T06	18	7399595|F|0-32:A>T-32:A>T	jcf7180001217356	2220	4	29086233	5.72334e-06	0.319672	0.081904	3.0137	.	.	.	.	.	.
QTL05	T01	16	7399595|F|0-32:A>T-32:A>T	jcf7180001217356	2220	4	29086233	2.34476e-06	0.320856	0.0816927	2.41896	.	.	.	.	.	.
QTL05	T02	16	7399595|F|0-32:A>T-32:A>T	jcf7180001217356	2220	4	29086233	1.14829e-06	0.320856	0.077721	1.76785	.	.	.	.	.	.
QTL05	T02	18	7399595|F|0-32:A>T-32:A>T	jcf7180001217356	2220	4	29086233	4.7827e-08	0.320856	0.0762449	2.74269	.	.	.	.	.	.
QTL05	T04	18	7399595|F|0-32:A>T-32:A>T	jcf7180001217356	2220	4	29086233	1.9238e-05	0.319672	0.069542	2.76057	.	.	.	.	.	.
QTL05	T01	17	23444579|F|0-66:A>T-66:A>T	super850	48474	4	29140221	2.92503e-08	0.489305	0.117569	3.03198	ID=WALNUT_00026211-RA;Parent=WALNUT_00026211;Name=WALNUT_00026211-RA;Alias=PREDICTED: deSI-like protein At4g17486-like,Interpro:IPR008580,Pfam:PF05903;Note=high_quality_complete_model;	38153	38969	ID=WALNUT_00026212-RA;Parent=WALNUT_00026212;Name=WALNUT_00026212-RA;Alias=cystathionine gamma-synthase, putative,Interpro:IPR000277,Pfam:PF01053;Note=high_quality_partial_model;	58019	60292
QTL05	T02	17	23444579|F|0-66:A>T-66:A>T	super850	48474	4	29140221	1.43794e-09	0.489305	0.108184	3.04655	ID=WALNUT_00026211-RA;Parent=WALNUT_00026211;Name=WALNUT_00026211-RA;Alias=PREDICTED: deSI-like protein At4g17486-like,Interpro:IPR008580,Pfam:PF05903;Note=high_quality_complete_model;	38153	38969	ID=WALNUT_00026212-RA;Parent=WALNUT_00026212;Name=WALNUT_00026212-RA;Alias=cystathionine gamma-synthase, putative,Interpro:IPR000277,Pfam:PF01053;Note=high_quality_partial_model;	58019	60292
QTL05	T01	M	23444579|F|0-66:A>T-66:A>T	super850	48474	4	29140221	5.07513e-09	0.489305	0.107674	2.87501	ID=WALNUT_00026211-RA;Parent=WALNUT_00026211;Name=WALNUT_00026211-RA;Alias=PREDICTED: deSI-like protein At4g17486-like,Interpro:IPR008580,Pfam:PF05903;Note=high_quality_complete_model;	38153	38969	ID=WALNUT_00026212-RA;Parent=WALNUT_00026212;Name=WALNUT_00026212-RA;Alias=cystathionine gamma-synthase, putative,Interpro:IPR000277,Pfam:PF01053;Note=high_quality_partial_model;	58019	60292
QTL05	T02	M	23444579|F|0-66:A>T-66:A>T	super850	48474	4	29140221	1.51855e-09	0.489305	0.0993089	2.56141	ID=WALNUT_00026211-RA;Parent=WALNUT_00026211;Name=WALNUT_00026211-RA;Alias=PREDICTED: deSI-like protein At4g17486-like,Interpro:IPR008580,Pfam:PF05903;Note=high_quality_complete_model;	38153	38969	ID=WALNUT_00026212-RA;Parent=WALNUT_00026212;Name=WALNUT_00026212-RA;Alias=cystathionine gamma-synthase, putative,Interpro:IPR000277,Pfam:PF01053;Note=high_quality_partial_model;	58019	60292
QTL05	T02	16	23444579|F|0-66:A>T-66:A>T	super850	48474	4	29140221	1.07532e-07	0.489305	0.0939672	1.88511	ID=WALNUT_00026211-RA;Parent=WALNUT_00026211;Name=WALNUT_00026211-RA;Alias=PREDICTED: deSI-like protein At4g17486-like,Interpro:IPR008580,Pfam:PF05903;Note=high_quality_complete_model;	38153	38969	ID=WALNUT_00026212-RA;Parent=WALNUT_00026212;Name=WALNUT_00026212-RA;Alias=cystathionine gamma-synthase, putative,Interpro:IPR000277,Pfam:PF01053;Note=high_quality_partial_model;	58019	60292
QTL05	T01	18	23444579|F|0-66:A>T-66:A>T	super850	48474	4	29140221	3.04356e-08	0.489305	0.092874	3.14565	ID=WALNUT_00026211-RA;Parent=WALNUT_00026211;Name=WALNUT_00026211-RA;Alias=PREDICTED: deSI-like protein At4g17486-like,Interpro:IPR008580,Pfam:PF05903;Note=high_quality_complete_model;	38153	38969	ID=WALNUT_00026212-RA;Parent=WALNUT_00026212;Name=WALNUT_00026212-RA;Alias=cystathionine gamma-synthase, putative,Interpro:IPR000277,Pfam:PF01053;Note=high_quality_partial_model;	58019	60292
QTL05	T01	16	23444579|F|0-66:A>T-66:A>T	super850	48474	4	29140221	6.87347e-07	0.489305	0.0909607	2.47159	ID=WALNUT_00026211-RA;Parent=WALNUT_00026211;Name=WALNUT_00026211-RA;Alias=PREDICTED: deSI-like protein At4g17486-like,Interpro:IPR008580,Pfam:PF05903;Note=high_quality_complete_model;	38153	38969	ID=WALNUT_00026212-RA;Parent=WALNUT_00026212;Name=WALNUT_00026212-RA;Alias=cystathionine gamma-synthase, putative,Interpro:IPR000277,Pfam:PF01053;Note=high_quality_partial_model;	58019	60292
QTL05	T02	18	23444579|F|0-66:A>T-66:A>T	super850	48474	4	29140221	1.1344e-08	0.489305	0.0840685	2.8035	ID=WALNUT_00026211-RA;Parent=WALNUT_00026211;Name=WALNUT_00026211-RA;Alias=PREDICTED: deSI-like protein At4g17486-like,Interpro:IPR008580,Pfam:PF05903;Note=high_quality_complete_model;	38153	38969	ID=WALNUT_00026212-RA;Parent=WALNUT_00026212;Name=WALNUT_00026212-RA;Alias=cystathionine gamma-synthase, putative,Interpro:IPR000277,Pfam:PF01053;Note=high_quality_partial_model;	58019	60292
QTL05	T06	18	23444579|F|0-66:A>T-66:A>T	super850	48474	4	29140221	8.76515e-05	0.486339	0.0603112	2.4926	ID=WALNUT_00026211-RA;Parent=WALNUT_00026211;Name=WALNUT_00026211-RA;Alias=PREDICTED: deSI-like protein At4g17486-like,Interpro:IPR008580,Pfam:PF05903;Note=high_quality_complete_model;	38153	38969	ID=WALNUT_00026212-RA;Parent=WALNUT_00026212;Name=WALNUT_00026212-RA;Alias=cystathionine gamma-synthase, putative,Interpro:IPR000277,Pfam:PF01053;Note=high_quality_partial_model;	58019	60292
QTL05	T03	M	23444579|F|0-66:A>T-66:A>T	super850	48474	4	29140221	7.77088e-05	0.489305	0.0602227	1.99284	ID=WALNUT_00026211-RA;Parent=WALNUT_00026211;Name=WALNUT_00026211-RA;Alias=PREDICTED: deSI-like protein At4g17486-like,Interpro:IPR008580,Pfam:PF05903;Note=high_quality_complete_model;	38153	38969	ID=WALNUT_00026212-RA;Parent=WALNUT_00026212;Name=WALNUT_00026212-RA;Alias=cystathionine gamma-synthase, putative,Interpro:IPR000277,Pfam:PF01053;Note=high_quality_partial_model;	58019	60292
QTL05	T02	16	7398852|F|0-42:A>T-42:A>T	jcf7180001169767	902	4	29182053	1.05753e-07	0.42246	0.0940835	-2.59306	.	.	.	.	.	.
QTL05	T01	16	7398852|F|0-42:A>T-42:A>T	jcf7180001169767	902	4	29182053	7.55311e-07	0.42246	0.090243	-3.39118	.	.	.	.	.	.
QTL05	T02	M	7398852|F|0-42:A>T-42:A>T	jcf7180001169767	902	4	29182053	4.40834e-08	0.42246	0.0799594	-3.1487	.	.	.	.	.	.
QTL05	T02	17	7398852|F|0-42:A>T-42:A>T	jcf7180001169767	902	4	29182053	1.39023e-07	0.42246	0.0798631	-3.59223	.	.	.	.	.	.
QTL05	T01	M	7398852|F|0-42:A>T-42:A>T	jcf7180001169767	902	4	29182053	5.8351e-07	0.42246	0.076627	-3.32372	.	.	.	.	.	.
QTL05	T01	17	7398852|F|0-42:A>T-42:A>T	jcf7180001169767	902	4	29182053	1.21553e-05	0.42246	0.0707508	-3.22809	.	.	.	.	.	.
QTL05	T03	16	7398852|F|0-42:A>T-42:A>T	jcf7180001169767	902	4	29182053	3.97245e-05	0.42246	0.0705204	-2.81588	.	.	.	.	.	.
QTL05	T02	18	7398852|F|0-42:A>T-42:A>T	jcf7180001169767	902	4	29182053	3.00231e-07	0.42246	0.0664647	-3.41116	.	.	.	.	.	.
QTL05	T03	M	7398852|F|0-42:A>T-42:A>T	jcf7180001169767	902	4	29182053	4.36429e-05	0.42246	0.0646392	-2.82488	.	.	.	.	.	.
QTL05	T01	18	7398852|F|0-42:A>T-42:A>T	jcf7180001169767	902	4	29182053	1.58608e-05	0.42246	0.0544768	-3.30399	.	.	.	.	.	.
QTL05	T02	17	7404001|F|0-33:G>A-33:G>A	super778	911878	4	30094636	3.13385e-05	0.299465	0.0484428	2.71482	ID=WALNUT_00008067-RA;Parent=WALNUT_00008067;Name=WALNUT_00008067-RA;Alias=uninformative,Interpro:IPR003959,Pfam:PF00004;Note=high_quality_complete_model;	907708	913117	ID=WALNUT_00008066-RA;Parent=WALNUT_00008066;Name=WALNUT_00008066-RA;Alias=chlorophyll A/B binding protein, putative,Interpro:IPR022796,Pfam:PF00504;Note=high_quality_complete_model;	903662	905723
QTL05	T02	M	7404001|F|0-33:G>A-33:G>A	super778	911878	4	30094636	2.33384e-05	0.299465	0.0461287	2.32781	ID=WALNUT_00008067-RA;Parent=WALNUT_00008067;Name=WALNUT_00008067-RA;Alias=uninformative,Interpro:IPR003959,Pfam:PF00004;Note=high_quality_complete_model;	907708	913117	ID=WALNUT_00008066-RA;Parent=WALNUT_00008066;Name=WALNUT_00008066-RA;Alias=chlorophyll A/B binding protein, putative,Interpro:IPR022796,Pfam:PF00504;Note=high_quality_complete_model;	903662	905723
QTL05	T02	18	7404001|F|0-33:G>A-33:G>A	super778	911878	4	30094636	2.69218e-05	0.299465	0.0435336	2.69288	ID=WALNUT_00008067-RA;Parent=WALNUT_00008067;Name=WALNUT_00008067-RA;Alias=uninformative,Interpro:IPR003959,Pfam:PF00004;Note=high_quality_complete_model;	907708	913117	ID=WALNUT_00008066-RA;Parent=WALNUT_00008066;Name=WALNUT_00008066-RA;Alias=chlorophyll A/B binding protein, putative,Interpro:IPR022796,Pfam:PF00504;Note=high_quality_complete_model;	903662	905723
QTL05	T01	M	7409962|F|0-42:C>T-42:C>T	super778	927018	4	30109776	1.64926e-06	0.446524	0.0700826	-2.1794	ID=WALNUT_00008070-RA;Parent=WALNUT_00008070;Name=WALNUT_00008070-RA;Alias=PREDICTED: ATP-dependent Clp protease ATP-binding subunit ClpX-like,Interpro:IPR003959,Interpro:IPR019489,Pfam:PF07724,Pfam:PF10431;Note=high_quality_partial_model;	925133	933461	ID=WALNUT_00008069-RA;Parent=WALNUT_00008069;Name=WALNUT_00008069-RA;Alias=PREDICTED: putative fructokinase-5-like isoform X2,Interpro:IPR011611,Pfam:PF00294;Note=high_quality_complete_model;	922924	924292
QTL05	T01	17	7409962|F|0-42:C>T-42:C>T	super778	927018	4	30109776	2.0942e-05	0.446524	0.0667184	-2.15036	ID=WALNUT_00008070-RA;Parent=WALNUT_00008070;Name=WALNUT_00008070-RA;Alias=PREDICTED: ATP-dependent Clp protease ATP-binding subunit ClpX-like,Interpro:IPR003959,Interpro:IPR019489,Pfam:PF07724,Pfam:PF10431;Note=high_quality_partial_model;	925133	933461	ID=WALNUT_00008069-RA;Parent=WALNUT_00008069;Name=WALNUT_00008069-RA;Alias=PREDICTED: putative fructokinase-5-like isoform X2,Interpro:IPR011611,Pfam:PF00294;Note=high_quality_complete_model;	922924	924292
QTL05	T01	16	7409962|F|0-42:C>T-42:C>T	super778	927018	4	30109776	2.03835e-05	0.446524	0.0657475	-1.98824	ID=WALNUT_00008070-RA;Parent=WALNUT_00008070;Name=WALNUT_00008070-RA;Alias=PREDICTED: ATP-dependent Clp protease ATP-binding subunit ClpX-like,Interpro:IPR003959,Interpro:IPR019489,Pfam:PF07724,Pfam:PF10431;Note=high_quality_partial_model;	925133	933461	ID=WALNUT_00008069-RA;Parent=WALNUT_00008069;Name=WALNUT_00008069-RA;Alias=PREDICTED: putative fructokinase-5-like isoform X2,Interpro:IPR011611,Pfam:PF00294;Note=high_quality_complete_model;	922924	924292
QTL05	T02	18	7409962|F|0-42:C>T-42:C>T	super778	927018	4	30109776	4.33041e-07	0.446524	0.0645426	-2.30368	ID=WALNUT_00008070-RA;Parent=WALNUT_00008070;Name=WALNUT_00008070-RA;Alias=PREDICTED: ATP-dependent Clp protease ATP-binding subunit ClpX-like,Interpro:IPR003959,Interpro:IPR019489,Pfam:PF07724,Pfam:PF10431;Note=high_quality_partial_model;	925133	933461	ID=WALNUT_00008069-RA;Parent=WALNUT_00008069;Name=WALNUT_00008069-RA;Alias=PREDICTED: putative fructokinase-5-like isoform X2,Interpro:IPR011611,Pfam:PF00294;Note=high_quality_complete_model;	922924	924292
QTL05	T02	M	7409962|F|0-42:C>T-42:C>T	super778	927018	4	30109776	9.1379e-07	0.446524	0.0632435	-1.91981	ID=WALNUT_00008070-RA;Parent=WALNUT_00008070;Name=WALNUT_00008070-RA;Alias=PREDICTED: ATP-dependent Clp protease ATP-binding subunit ClpX-like,Interpro:IPR003959,Interpro:IPR019489,Pfam:PF07724,Pfam:PF10431;Note=high_quality_partial_model;	925133	933461	ID=WALNUT_00008069-RA;Parent=WALNUT_00008069;Name=WALNUT_00008069-RA;Alias=PREDICTED: putative fructokinase-5-like isoform X2,Interpro:IPR011611,Pfam:PF00294;Note=high_quality_complete_model;	922924	924292
QTL05	T02	17	7409962|F|0-42:C>T-42:C>T	super778	927018	4	30109776	2.7933e-06	0.446524	0.0621677	-2.17405	ID=WALNUT_00008070-RA;Parent=WALNUT_00008070;Name=WALNUT_00008070-RA;Alias=PREDICTED: ATP-dependent Clp protease ATP-binding subunit ClpX-like,Interpro:IPR003959,Interpro:IPR019489,Pfam:PF07724,Pfam:PF10431;Note=high_quality_partial_model;	925133	933461	ID=WALNUT_00008069-RA;Parent=WALNUT_00008069;Name=WALNUT_00008069-RA;Alias=PREDICTED: putative fructokinase-5-like isoform X2,Interpro:IPR011611,Pfam:PF00294;Note=high_quality_complete_model;	922924	924292
QTL05	T02	16	7409962|F|0-42:C>T-42:C>T	super778	927018	4	30109776	1.43338e-05	0.446524	0.0609776	-1.43282	ID=WALNUT_00008070-RA;Parent=WALNUT_00008070;Name=WALNUT_00008070-RA;Alias=PREDICTED: ATP-dependent Clp protease ATP-binding subunit ClpX-like,Interpro:IPR003959,Interpro:IPR019489,Pfam:PF07724,Pfam:PF10431;Note=high_quality_partial_model;	925133	933461	ID=WALNUT_00008069-RA;Parent=WALNUT_00008069;Name=WALNUT_00008069-RA;Alias=PREDICTED: putative fructokinase-5-like isoform X2,Interpro:IPR011611,Pfam:PF00294;Note=high_quality_complete_model;	922924	924292
QTL05	T01	18	7409962|F|0-42:C>T-42:C>T	super778	927018	4	30109776	5.59065e-06	0.446524	0.0606478	-2.39079	ID=WALNUT_00008070-RA;Parent=WALNUT_00008070;Name=WALNUT_00008070-RA;Alias=PREDICTED: ATP-dependent Clp protease ATP-binding subunit ClpX-like,Interpro:IPR003959,Interpro:IPR019489,Pfam:PF07724,Pfam:PF10431;Note=high_quality_partial_model;	925133	933461	ID=WALNUT_00008069-RA;Parent=WALNUT_00008069;Name=WALNUT_00008069-RA;Alias=PREDICTED: putative fructokinase-5-like isoform X2,Interpro:IPR011611,Pfam:PF00294;Note=high_quality_complete_model;	922924	924292
QTL05	T02	17	7397807|F|0-53:A>G-53:A>G	super778	1029567	4	30212325	1.08787e-07	0.304813	0.081341	-3.50005	ID=WALNUT_00008083-RA;Parent=WALNUT_00008083;Name=WALNUT_00008083-RA;Alias=PREDICTED: vacuolar protein sorting-associated protein 52 homolog,Interpro:IPR007258,Pfam:PF04129;Note=high_quality_partial_model;	1024860	1037129	.	.	.
QTL05	T01	M	7397807|F|0-53:A>G-53:A>G	super778	1029567	4	30212325	5.81911e-07	0.304813	0.0766444	-3.19991	ID=WALNUT_00008083-RA;Parent=WALNUT_00008083;Name=WALNUT_00008083-RA;Alias=PREDICTED: vacuolar protein sorting-associated protein 52 homolog,Interpro:IPR007258,Pfam:PF04129;Note=high_quality_partial_model;	1024860	1037129	.	.	.
QTL05	T01	18	7397807|F|0-53:A>G-53:A>G	super778	1029567	4	30212325	5.46066e-07	0.304813	0.0747487	-3.73156	ID=WALNUT_00008083-RA;Parent=WALNUT_00008083;Name=WALNUT_00008083-RA;Alias=PREDICTED: vacuolar protein sorting-associated protein 52 homolog,Interpro:IPR007258,Pfam:PF04129;Note=high_quality_partial_model;	1024860	1037129	.	.	.
QTL05	T02	M	7397807|F|0-53:A>G-53:A>G	super778	1029567	4	30212325	1.21354e-07	0.304813	0.0743017	-2.91967	ID=WALNUT_00008083-RA;Parent=WALNUT_00008083;Name=WALNUT_00008083-RA;Alias=PREDICTED: vacuolar protein sorting-associated protein 52 homolog,Interpro:IPR007258,Pfam:PF04129;Note=high_quality_partial_model;	1024860	1037129	.	.	.
QTL05	T02	18	7397807|F|0-53:A>G-53:A>G	super778	1029567	4	30212325	8.27768e-08	0.304813	0.0732999	-3.43522	ID=WALNUT_00008083-RA;Parent=WALNUT_00008083;Name=WALNUT_00008083-RA;Alias=PREDICTED: vacuolar protein sorting-associated protein 52 homolog,Interpro:IPR007258,Pfam:PF04129;Note=high_quality_partial_model;	1024860	1037129	.	.	.
QTL05	T01	17	7397807|F|0-53:A>G-53:A>G	super778	1029567	4	30212325	1.04856e-05	0.304813	0.0718517	-3.14122	ID=WALNUT_00008083-RA;Parent=WALNUT_00008083;Name=WALNUT_00008083-RA;Alias=PREDICTED: vacuolar protein sorting-associated protein 52 homolog,Interpro:IPR007258,Pfam:PF04129;Note=high_quality_partial_model;	1024860	1037129	.	.	.
QTL05	T01	16	7397807|F|0-53:A>G-53:A>G	super778	1029567	4	30212325	1.01426e-05	0.304813	0.0708388	-2.91803	ID=WALNUT_00008083-RA;Parent=WALNUT_00008083;Name=WALNUT_00008083-RA;Alias=PREDICTED: vacuolar protein sorting-associated protein 52 homolog,Interpro:IPR007258,Pfam:PF04129;Note=high_quality_partial_model;	1024860	1037129	.	.	.
QTL05	T06	18	7397807|F|0-53:A>G-53:A>G	super778	1029567	4	30212325	2.35569e-05	0.303279	0.0705927	-3.60672	ID=WALNUT_00008083-RA;Parent=WALNUT_00008083;Name=WALNUT_00008083-RA;Alias=PREDICTED: vacuolar protein sorting-associated protein 52 homolog,Interpro:IPR007258,Pfam:PF04129;Note=high_quality_partial_model;	1024860	1037129	.	.	.
QTL05	T02	16	7397807|F|0-53:A>G-53:A>G	super778	1029567	4	30212325	5.5583e-06	0.304813	0.0671899	-2.12186	ID=WALNUT_00008083-RA;Parent=WALNUT_00008083;Name=WALNUT_00008083-RA;Alias=PREDICTED: vacuolar protein sorting-associated protein 52 homolog,Interpro:IPR007258,Pfam:PF04129;Note=high_quality_partial_model;	1024860	1037129	.	.	.
QTL05	T02	17	23443973|F|0-67:A>C-67:A>C	super778	1042066	4	30224824	1.39428e-07	0.299465	0.0798456	-3.59578	ID=WALNUT_00008084-RA;Parent=WALNUT_00008084;Name=WALNUT_00008084-RA;Alias=PREDICTED: LOW QUALITY PROTEIN: single-stranded DNA-bindig protein WHY2, mitochondrial-like,Interpro:IPR013742,Pfam:PF08536;Note=high_quality_complete_model;	1039418	1045817	ID=WALNUT_00008085-RA;Parent=WALNUT_00008085;Name=WALNUT_00008085-RA;Alias=zinc finger family protein,no protein domains;Note=low_quality_model;	1046383	1049517
QTL05	T01	M	23443973|F|0-67:A>C-67:A>C	super778	1042066	4	30224824	8.85457e-07	0.299465	0.0739891	-3.25893	ID=WALNUT_00008084-RA;Parent=WALNUT_00008084;Name=WALNUT_00008084-RA;Alias=PREDICTED: LOW QUALITY PROTEIN: single-stranded DNA-bindig protein WHY2, mitochondrial-like,Interpro:IPR013742,Pfam:PF08536;Note=high_quality_complete_model;	1039418	1045817	ID=WALNUT_00008085-RA;Parent=WALNUT_00008085;Name=WALNUT_00008085-RA;Alias=zinc finger family protein,no protein domains;Note=low_quality_model;	1046383	1049517
QTL05	T01	18	23443973|F|0-67:A>C-67:A>C	super778	1042066	4	30224824	9.25123e-07	0.299465	0.0715131	-3.78408	ID=WALNUT_00008084-RA;Parent=WALNUT_00008084;Name=WALNUT_00008084-RA;Alias=PREDICTED: LOW QUALITY PROTEIN: single-stranded DNA-bindig protein WHY2, mitochondrial-like,Interpro:IPR013742,Pfam:PF08536;Note=high_quality_complete_model;	1039418	1045817	ID=WALNUT_00008085-RA;Parent=WALNUT_00008085;Name=WALNUT_00008085-RA;Alias=zinc finger family protein,no protein domains;Note=low_quality_model;	1046383	1049517
QTL05	T02	M	23443973|F|0-67:A>C-67:A>C	super778	1042066	4	30224824	2.12678e-07	0.299465	0.0711988	-2.96228	ID=WALNUT_00008084-RA;Parent=WALNUT_00008084;Name=WALNUT_00008084-RA;Alias=PREDICTED: LOW QUALITY PROTEIN: single-stranded DNA-bindig protein WHY2, mitochondrial-like,Interpro:IPR013742,Pfam:PF08536;Note=high_quality_complete_model;	1039418	1045817	ID=WALNUT_00008085-RA;Parent=WALNUT_00008085;Name=WALNUT_00008085-RA;Alias=zinc finger family protein,no protein domains;Note=low_quality_model;	1046383	1049517
QTL05	T06	18	23443973|F|0-67:A>C-67:A>C	super778	1042066	4	30224824	2.57969e-05	0.297814	0.0698749	-3.72262	ID=WALNUT_00008084-RA;Parent=WALNUT_00008084;Name=WALNUT_00008084-RA;Alias=PREDICTED: LOW QUALITY PROTEIN: single-stranded DNA-bindig protein WHY2, mitochondrial-like,Interpro:IPR013742,Pfam:PF08536;Note=high_quality_complete_model;	1039418	1045817	ID=WALNUT_00008085-RA;Parent=WALNUT_00008085;Name=WALNUT_00008085-RA;Alias=zinc finger family protein,no protein domains;Note=low_quality_model;	1046383	1049517
QTL05	T01	16	23443973|F|0-67:A>C-67:A>C	super778	1042066	4	30224824	1.18169e-05	0.299465	0.0697197	-3.00395	ID=WALNUT_00008084-RA;Parent=WALNUT_00008084;Name=WALNUT_00008084-RA;Alias=PREDICTED: LOW QUALITY PROTEIN: single-stranded DNA-bindig protein WHY2, mitochondrial-like,Interpro:IPR013742,Pfam:PF08536;Note=high_quality_complete_model;	1039418	1045817	ID=WALNUT_00008085-RA;Parent=WALNUT_00008085;Name=WALNUT_00008085-RA;Alias=zinc finger family protein,no protein domains;Note=low_quality_model;	1046383	1049517
QTL05	T02	18	23443973|F|0-67:A>C-67:A>C	super778	1042066	4	30224824	1.87457e-07	0.299465	0.0689501	-3.45193	ID=WALNUT_00008084-RA;Parent=WALNUT_00008084;Name=WALNUT_00008084-RA;Alias=PREDICTED: LOW QUALITY PROTEIN: single-stranded DNA-bindig protein WHY2, mitochondrial-like,Interpro:IPR013742,Pfam:PF08536;Note=high_quality_complete_model;	1039418	1045817	ID=WALNUT_00008085-RA;Parent=WALNUT_00008085;Name=WALNUT_00008085-RA;Alias=zinc finger family protein,no protein domains;Note=low_quality_model;	1046383	1049517
QTL05	T01	17	23443973|F|0-67:A>C-67:A>C	super778	1042066	4	30224824	1.67945e-05	0.299465	0.0683504	-3.17693	ID=WALNUT_00008084-RA;Parent=WALNUT_00008084;Name=WALNUT_00008084-RA;Alias=PREDICTED: LOW QUALITY PROTEIN: single-stranded DNA-bindig protein WHY2, mitochondrial-like,Interpro:IPR013742,Pfam:PF08536;Note=high_quality_complete_model;	1039418	1045817	ID=WALNUT_00008085-RA;Parent=WALNUT_00008085;Name=WALNUT_00008085-RA;Alias=zinc finger family protein,no protein domains;Note=low_quality_model;	1046383	1049517
QTL05	T02	16	23443973|F|0-67:A>C-67:A>C	super778	1042066	4	30224824	6.88788e-06	0.299465	0.0657759	-2.17773	ID=WALNUT_00008084-RA;Parent=WALNUT_00008084;Name=WALNUT_00008084-RA;Alias=PREDICTED: LOW QUALITY PROTEIN: single-stranded DNA-bindig protein WHY2, mitochondrial-like,Interpro:IPR013742,Pfam:PF08536;Note=high_quality_complete_model;	1039418	1045817	ID=WALNUT_00008085-RA;Parent=WALNUT_00008085;Name=WALNUT_00008085-RA;Alias=zinc finger family protein,no protein domains;Note=low_quality_model;	1046383	1049517
QTL05	T02	17	100017104|F|0-9:C>T-9:C>T	super778	1181253	4	30364011	1.17943e-08	0.368984	0.0949441	-3.24259	ID=WALNUT_00008098-RA;Parent=WALNUT_00008098;Name=WALNUT_00008098-RA;Alias=PREDICTED: probable LRR receptor-like serine/threonine-protein kinase At4g08850-like,Interpro:IPR001611,Interpro:IPR013210,Pfam:PF00560,Pfam:PF08263,Pfam:PF13855;Note=high_quality_complete_model;	1187044	1188477	.	.	.
QTL05	T01	M	100017104|F|0-9:C>T-9:C>T	super778	1181253	4	30364011	6.52997e-08	0.368984	0.0907225	-2.98873	ID=WALNUT_00008098-RA;Parent=WALNUT_00008098;Name=WALNUT_00008098-RA;Alias=PREDICTED: probable LRR receptor-like serine/threonine-protein kinase At4g08850-like,Interpro:IPR001611,Interpro:IPR013210,Pfam:PF00560,Pfam:PF08263,Pfam:PF13855;Note=high_quality_complete_model;	1187044	1188477	.	.	.
QTL05	T01	18	100017104|F|0-9:C>T-9:C>T	super778	1181253	4	30364011	5.14553e-08	0.368984	0.0895267	-3.50368	ID=WALNUT_00008098-RA;Parent=WALNUT_00008098;Name=WALNUT_00008098-RA;Alias=PREDICTED: probable LRR receptor-like serine/threonine-protein kinase At4g08850-like,Interpro:IPR001611,Interpro:IPR013210,Pfam:PF00560,Pfam:PF08263,Pfam:PF13855;Note=high_quality_complete_model;	1187044	1188477	.	.	.
QTL05	T02	M	100017104|F|0-9:C>T-9:C>T	super778	1181253	4	30364011	1.11924e-08	0.368984	0.087736	-2.72451	ID=WALNUT_00008098-RA;Parent=WALNUT_00008098;Name=WALNUT_00008098-RA;Alias=PREDICTED: probable LRR receptor-like serine/threonine-protein kinase At4g08850-like,Interpro:IPR001611,Interpro:IPR013210,Pfam:PF00560,Pfam:PF08263,Pfam:PF13855;Note=high_quality_complete_model;	1187044	1188477	.	.	.
QTL05	T02	18	100017104|F|0-9:C>T-9:C>T	super778	1181253	4	30364011	1.11862e-08	0.368984	0.0841454	-3.1648	ID=WALNUT_00008098-RA;Parent=WALNUT_00008098;Name=WALNUT_00008098-RA;Alias=PREDICTED: probable LRR receptor-like serine/threonine-protein kinase At4g08850-like,Interpro:IPR001611,Interpro:IPR013210,Pfam:PF00560,Pfam:PF08263,Pfam:PF13855;Note=high_quality_complete_model;	1187044	1188477	.	.	.
QTL05	T01	17	100017104|F|0-9:C>T-9:C>T	super778	1181253	4	30364011	2.21622e-06	0.368984	0.083577	-2.90493	ID=WALNUT_00008098-RA;Parent=WALNUT_00008098;Name=WALNUT_00008098-RA;Alias=PREDICTED: probable LRR receptor-like serine/threonine-protein kinase At4g08850-like,Interpro:IPR001611,Interpro:IPR013210,Pfam:PF00560,Pfam:PF08263,Pfam:PF13855;Note=high_quality_complete_model;	1187044	1188477	.	.	.
QTL05	T01	16	100017104|F|0-9:C>T-9:C>T	super778	1181253	4	30364011	1.94484e-06	0.368984	0.083095	-2.70448	ID=WALNUT_00008098-RA;Parent=WALNUT_00008098;Name=WALNUT_00008098-RA;Alias=PREDICTED: probable LRR receptor-like serine/threonine-protein kinase At4g08850-like,Interpro:IPR001611,Interpro:IPR013210,Pfam:PF00560,Pfam:PF08263,Pfam:PF13855;Note=high_quality_complete_model;	1187044	1188477	.	.	.
QTL05	T02	16	100017104|F|0-9:C>T-9:C>T	super778	1181253	4	30364011	9.72004e-07	0.368984	0.0788475	-1.96894	ID=WALNUT_00008098-RA;Parent=WALNUT_00008098;Name=WALNUT_00008098-RA;Alias=PREDICTED: probable LRR receptor-like serine/threonine-protein kinase At4g08850-like,Interpro:IPR001611,Interpro:IPR013210,Pfam:PF00560,Pfam:PF08263,Pfam:PF13855;Note=high_quality_complete_model;	1187044	1188477	.	.	.
QTL05	T06	18	100017104|F|0-9:C>T-9:C>T	super778	1181253	4	30364011	1.11762e-05	0.368852	0.0765235	-3.19812	ID=WALNUT_00008098-RA;Parent=WALNUT_00008098;Name=WALNUT_00008098-RA;Alias=PREDICTED: probable LRR receptor-like serine/threonine-protein kinase At4g08850-like,Interpro:IPR001611,Interpro:IPR013210,Pfam:PF00560,Pfam:PF08263,Pfam:PF13855;Note=high_quality_complete_model;	1187044	1188477	.	.	.
QTL05	T04	18	100017104|F|0-9:C>T-9:C>T	super778	1181253	4	30364011	6.89764e-05	0.368852	0.0598834	-2.81258	ID=WALNUT_00008098-RA;Parent=WALNUT_00008098;Name=WALNUT_00008098-RA;Alias=PREDICTED: probable LRR receptor-like serine/threonine-protein kinase At4g08850-like,Interpro:IPR001611,Interpro:IPR013210,Pfam:PF00560,Pfam:PF08263,Pfam:PF13855;Note=high_quality_complete_model;	1187044	1188477	.	.	.
QTL05	T01	17	7386342	super778	1231899	4	30414657	8.58008e-07	0.347594	0.0908635	2.21801	ID=WALNUT_00008102-RA;Parent=WALNUT_00008102;Name=WALNUT_00008102-RA;Alias=protein phosphatase 2c, putative,Interpro:IPR001932,Pfam:PF00481;Note=high_quality_complete_model;	1228699	1231423	ID=WALNUT_00008103-RA;Parent=WALNUT_00008103;Name=WALNUT_00008103-RA;Alias=PREDICTED: bifunctional aspartokinase/homoserine dehydrogenase 2, chloroplastic-like,Interpro:IPR001048,Interpro:IPR001342,Interpro:IPR002912,Interpro:IPR005106,Pfam:PF00696,Pfam:PF00742,Pfam:PF01842,Pfam:PF03447;Note=high_quality_complete_model;	1236163	1243344
QTL05	T01	M	7386342	super778	1231899	4	30414657	1.51438e-06	0.347594	0.0706165	1.91908	ID=WALNUT_00008102-RA;Parent=WALNUT_00008102;Name=WALNUT_00008102-RA;Alias=protein phosphatase 2c, putative,Interpro:IPR001932,Pfam:PF00481;Note=high_quality_complete_model;	1228699	1231423	ID=WALNUT_00008103-RA;Parent=WALNUT_00008103;Name=WALNUT_00008103-RA;Alias=PREDICTED: bifunctional aspartokinase/homoserine dehydrogenase 2, chloroplastic-like,Interpro:IPR001048,Interpro:IPR001342,Interpro:IPR002912,Interpro:IPR005106,Pfam:PF00696,Pfam:PF00742,Pfam:PF01842,Pfam:PF03447;Note=high_quality_complete_model;	1236163	1243344
QTL05	T02	17	7386342	super778	1231899	4	30414657	2.02188e-06	0.347594	0.0640392	1.94959	ID=WALNUT_00008102-RA;Parent=WALNUT_00008102;Name=WALNUT_00008102-RA;Alias=protein phosphatase 2c, putative,Interpro:IPR001932,Pfam:PF00481;Note=high_quality_complete_model;	1228699	1231423	ID=WALNUT_00008103-RA;Parent=WALNUT_00008103;Name=WALNUT_00008103-RA;Alias=PREDICTED: bifunctional aspartokinase/homoserine dehydrogenase 2, chloroplastic-like,Interpro:IPR001048,Interpro:IPR001342,Interpro:IPR002912,Interpro:IPR005106,Pfam:PF00696,Pfam:PF00742,Pfam:PF01842,Pfam:PF03447;Note=high_quality_complete_model;	1236163	1243344
QTL05	T01	18	7386342	super778	1231899	4	30414657	1.7571e-05	0.347594	0.053876	1.98506	ID=WALNUT_00008102-RA;Parent=WALNUT_00008102;Name=WALNUT_00008102-RA;Alias=protein phosphatase 2c, putative,Interpro:IPR001932,Pfam:PF00481;Note=high_quality_complete_model;	1228699	1231423	ID=WALNUT_00008103-RA;Parent=WALNUT_00008103;Name=WALNUT_00008103-RA;Alias=PREDICTED: bifunctional aspartokinase/homoserine dehydrogenase 2, chloroplastic-like,Interpro:IPR001048,Interpro:IPR001342,Interpro:IPR002912,Interpro:IPR005106,Pfam:PF00696,Pfam:PF00742,Pfam:PF01842,Pfam:PF03447;Note=high_quality_complete_model;	1236163	1243344
QTL05	T02	M	7386342	super778	1231899	4	30414657	6.46999e-06	0.347594	0.0528094	1.53546	ID=WALNUT_00008102-RA;Parent=WALNUT_00008102;Name=WALNUT_00008102-RA;Alias=protein phosphatase 2c, putative,Interpro:IPR001932,Pfam:PF00481;Note=high_quality_complete_model;	1228699	1231423	ID=WALNUT_00008103-RA;Parent=WALNUT_00008103;Name=WALNUT_00008103-RA;Alias=PREDICTED: bifunctional aspartokinase/homoserine dehydrogenase 2, chloroplastic-like,Interpro:IPR001048,Interpro:IPR001342,Interpro:IPR002912,Interpro:IPR005106,Pfam:PF00696,Pfam:PF00742,Pfam:PF01842,Pfam:PF03447;Note=high_quality_complete_model;	1236163	1243344
QTL05	T02	18	7386342	super778	1231899	4	30414657	1.51962e-05	0.347594	0.0463683	1.68956	ID=WALNUT_00008102-RA;Parent=WALNUT_00008102;Name=WALNUT_00008102-RA;Alias=protein phosphatase 2c, putative,Interpro:IPR001932,Pfam:PF00481;Note=high_quality_complete_model;	1228699	1231423	ID=WALNUT_00008103-RA;Parent=WALNUT_00008103;Name=WALNUT_00008103-RA;Alias=PREDICTED: bifunctional aspartokinase/homoserine dehydrogenase 2, chloroplastic-like,Interpro:IPR001048,Interpro:IPR001342,Interpro:IPR002912,Interpro:IPR005106,Pfam:PF00696,Pfam:PF00742,Pfam:PF01842,Pfam:PF03447;Note=high_quality_complete_model;	1236163	1243344
QTL05	T01	18	7389722	super778	1231965	4	30414723	4.6476e-08	0.459893	0.0901738	2.61622	ID=WALNUT_00008102-RA;Parent=WALNUT_00008102;Name=WALNUT_00008102-RA;Alias=protein phosphatase 2c, putative,Interpro:IPR001932,Pfam:PF00481;Note=high_quality_complete_model;	1228699	1231423	ID=WALNUT_00008103-RA;Parent=WALNUT_00008103;Name=WALNUT_00008103-RA;Alias=PREDICTED: bifunctional aspartokinase/homoserine dehydrogenase 2, chloroplastic-like,Interpro:IPR001048,Interpro:IPR001342,Interpro:IPR002912,Interpro:IPR005106,Pfam:PF00696,Pfam:PF00742,Pfam:PF01842,Pfam:PF03447;Note=high_quality_complete_model;	1236163	1243344
QTL05	T01	M	7389722	super778	1231965	4	30414723	2.41064e-07	0.459893	0.0822677	2.11174	ID=WALNUT_00008102-RA;Parent=WALNUT_00008102;Name=WALNUT_00008102-RA;Alias=protein phosphatase 2c, putative,Interpro:IPR001932,Pfam:PF00481;Note=high_quality_complete_model;	1228699	1231423	ID=WALNUT_00008103-RA;Parent=WALNUT_00008103;Name=WALNUT_00008103-RA;Alias=PREDICTED: bifunctional aspartokinase/homoserine dehydrogenase 2, chloroplastic-like,Interpro:IPR001048,Interpro:IPR001342,Interpro:IPR002912,Interpro:IPR005106,Pfam:PF00696,Pfam:PF00742,Pfam:PF01842,Pfam:PF03447;Note=high_quality_complete_model;	1236163	1243344
QTL05	T02	18	7389722	super778	1231965	4	30414723	1.86883e-08	0.459893	0.0813381	2.2875	ID=WALNUT_00008102-RA;Parent=WALNUT_00008102;Name=WALNUT_00008102-RA;Alias=protein phosphatase 2c, putative,Interpro:IPR001932,Pfam:PF00481;Note=high_quality_complete_model;	1228699	1231423	ID=WALNUT_00008103-RA;Parent=WALNUT_00008103;Name=WALNUT_00008103-RA;Alias=PREDICTED: bifunctional aspartokinase/homoserine dehydrogenase 2, chloroplastic-like,Interpro:IPR001048,Interpro:IPR001342,Interpro:IPR002912,Interpro:IPR005106,Pfam:PF00696,Pfam:PF00742,Pfam:PF01842,Pfam:PF03447;Note=high_quality_complete_model;	1236163	1243344
QTL05	T01	17	7389722	super778	1231965	4	30414723	3.83714e-06	0.459893	0.0794059	2.11114	ID=WALNUT_00008102-RA;Parent=WALNUT_00008102;Name=WALNUT_00008102-RA;Alias=protein phosphatase 2c, putative,Interpro:IPR001932,Pfam:PF00481;Note=high_quality_complete_model;	1228699	1231423	ID=WALNUT_00008103-RA;Parent=WALNUT_00008103;Name=WALNUT_00008103-RA;Alias=PREDICTED: bifunctional aspartokinase/homoserine dehydrogenase 2, chloroplastic-like,Interpro:IPR001048,Interpro:IPR001342,Interpro:IPR002912,Interpro:IPR005106,Pfam:PF00696,Pfam:PF00742,Pfam:PF01842,Pfam:PF03447;Note=high_quality_complete_model;	1236163	1243344
QTL05	T02	M	7389722	super778	1231965	4	30414723	4.26495e-07	0.459893	0.0673824	1.76899	ID=WALNUT_00008102-RA;Parent=WALNUT_00008102;Name=WALNUT_00008102-RA;Alias=protein phosphatase 2c, putative,Interpro:IPR001932,Pfam:PF00481;Note=high_quality_complete_model;	1228699	1231423	ID=WALNUT_00008103-RA;Parent=WALNUT_00008103;Name=WALNUT_00008103-RA;Alias=PREDICTED: bifunctional aspartokinase/homoserine dehydrogenase 2, chloroplastic-like,Interpro:IPR001048,Interpro:IPR001342,Interpro:IPR002912,Interpro:IPR005106,Pfam:PF00696,Pfam:PF00742,Pfam:PF01842,Pfam:PF03447;Note=high_quality_complete_model;	1236163	1243344
QTL05	T02	17	7389722	super778	1231965	4	30414723	2.78026e-06	0.459893	0.0621948	1.95633	ID=WALNUT_00008102-RA;Parent=WALNUT_00008102;Name=WALNUT_00008102-RA;Alias=protein phosphatase 2c, putative,Interpro:IPR001932,Pfam:PF00481;Note=high_quality_complete_model;	1228699	1231423	ID=WALNUT_00008103-RA;Parent=WALNUT_00008103;Name=WALNUT_00008103-RA;Alias=PREDICTED: bifunctional aspartokinase/homoserine dehydrogenase 2, chloroplastic-like,Interpro:IPR001048,Interpro:IPR001342,Interpro:IPR002912,Interpro:IPR005106,Pfam:PF00696,Pfam:PF00742,Pfam:PF01842,Pfam:PF03447;Note=high_quality_complete_model;	1236163	1243344
QTL05	T01	16	7389722	super778	1231965	4	30414723	6.07812e-05	0.459893	0.0578877	1.6915	ID=WALNUT_00008102-RA;Parent=WALNUT_00008102;Name=WALNUT_00008102-RA;Alias=protein phosphatase 2c, putative,Interpro:IPR001932,Pfam:PF00481;Note=high_quality_complete_model;	1228699	1231423	ID=WALNUT_00008103-RA;Parent=WALNUT_00008103;Name=WALNUT_00008103-RA;Alias=PREDICTED: bifunctional aspartokinase/homoserine dehydrogenase 2, chloroplastic-like,Interpro:IPR001048,Interpro:IPR001342,Interpro:IPR002912,Interpro:IPR005106,Pfam:PF00696,Pfam:PF00742,Pfam:PF01842,Pfam:PF03447;Note=high_quality_complete_model;	1236163	1243344
QTL05	T02	16	7389722	super778	1231965	4	30414723	2.72471e-05	0.459893	0.0568153	1.24988	ID=WALNUT_00008102-RA;Parent=WALNUT_00008102;Name=WALNUT_00008102-RA;Alias=protein phosphatase 2c, putative,Interpro:IPR001932,Pfam:PF00481;Note=high_quality_complete_model;	1228699	1231423	ID=WALNUT_00008103-RA;Parent=WALNUT_00008103;Name=WALNUT_00008103-RA;Alias=PREDICTED: bifunctional aspartokinase/homoserine dehydrogenase 2, chloroplastic-like,Interpro:IPR001048,Interpro:IPR001342,Interpro:IPR002912,Interpro:IPR005106,Pfam:PF00696,Pfam:PF00742,Pfam:PF01842,Pfam:PF03447;Note=high_quality_complete_model;	1236163	1243344
QTL05	T02	18	7399377	super778	1245602	4	30428360	1.93071e-05	0.229947	0.0451785	1.88488	ID=WALNUT_00008102-RA;Parent=WALNUT_00008102;Name=WALNUT_00008102-RA;Alias=protein phosphatase 2c, putative,Interpro:IPR001932,Pfam:PF00481;Note=high_quality_complete_model;	1228699	1231423	ID=WALNUT_00008103-RA;Parent=WALNUT_00008103;Name=WALNUT_00008103-RA;Alias=PREDICTED: bifunctional aspartokinase/homoserine dehydrogenase 2, chloroplastic-like,Interpro:IPR001048,Interpro:IPR001342,Interpro:IPR002912,Interpro:IPR005106,Pfam:PF00696,Pfam:PF00742,Pfam:PF01842,Pfam:PF03447;Note=high_quality_complete_model;	1236163	1243344
QTL05	T02	17	7399377	super778	1245602	4	30428360	8.01952e-05	0.229947	0.0432445	1.77596	ID=WALNUT_00008102-RA;Parent=WALNUT_00008102;Name=WALNUT_00008102-RA;Alias=protein phosphatase 2c, putative,Interpro:IPR001932,Pfam:PF00481;Note=high_quality_complete_model;	1228699	1231423	ID=WALNUT_00008103-RA;Parent=WALNUT_00008103;Name=WALNUT_00008103-RA;Alias=PREDICTED: bifunctional aspartokinase/homoserine dehydrogenase 2, chloroplastic-like,Interpro:IPR001048,Interpro:IPR001342,Interpro:IPR002912,Interpro:IPR005106,Pfam:PF00696,Pfam:PF00742,Pfam:PF01842,Pfam:PF03447;Note=high_quality_complete_model;	1236163	1243344
QTL05	T02	M	7399377	super778	1245602	4	30428360	4.95474e-05	0.229947	0.0422692	1.53612	ID=WALNUT_00008102-RA;Parent=WALNUT_00008102;Name=WALNUT_00008102-RA;Alias=protein phosphatase 2c, putative,Interpro:IPR001932,Pfam:PF00481;Note=high_quality_complete_model;	1228699	1231423	ID=WALNUT_00008103-RA;Parent=WALNUT_00008103;Name=WALNUT_00008103-RA;Alias=PREDICTED: bifunctional aspartokinase/homoserine dehydrogenase 2, chloroplastic-like,Interpro:IPR001048,Interpro:IPR001342,Interpro:IPR002912,Interpro:IPR005106,Pfam:PF00696,Pfam:PF00742,Pfam:PF01842,Pfam:PF03447;Note=high_quality_complete_model;	1236163	1243344
QTL05	T02	17	7399377|F|0-42:C>T-42:C>T	super778	1245644	4	30428402	7.87759e-07	0.494652	0.0695456	2.7824	ID=WALNUT_00008102-RA;Parent=WALNUT_00008102;Name=WALNUT_00008102-RA;Alias=protein phosphatase 2c, putative,Interpro:IPR001932,Pfam:PF00481;Note=high_quality_complete_model;	1228699	1231423	ID=WALNUT_00008103-RA;Parent=WALNUT_00008103;Name=WALNUT_00008103-RA;Alias=PREDICTED: bifunctional aspartokinase/homoserine dehydrogenase 2, chloroplastic-like,Interpro:IPR001048,Interpro:IPR001342,Interpro:IPR002912,Interpro:IPR005106,Pfam:PF00696,Pfam:PF00742,Pfam:PF01842,Pfam:PF03447;Note=high_quality_complete_model;	1236163	1243344
QTL05	T02	18	7399377|F|0-42:C>T-42:C>T	super778	1245644	4	30428402	3.53318e-07	0.494652	0.0656092	2.80589	ID=WALNUT_00008102-RA;Parent=WALNUT_00008102;Name=WALNUT_00008102-RA;Alias=protein phosphatase 2c, putative,Interpro:IPR001932,Pfam:PF00481;Note=high_quality_complete_model;	1228699	1231423	ID=WALNUT_00008103-RA;Parent=WALNUT_00008103;Name=WALNUT_00008103-RA;Alias=PREDICTED: bifunctional aspartokinase/homoserine dehydrogenase 2, chloroplastic-like,Interpro:IPR001048,Interpro:IPR001342,Interpro:IPR002912,Interpro:IPR005106,Pfam:PF00696,Pfam:PF00742,Pfam:PF01842,Pfam:PF03447;Note=high_quality_complete_model;	1236163	1243344
QTL05	T02	M	7399377|F|0-42:C>T-42:C>T	super778	1245644	4	30428402	6.60885e-07	0.494652	0.0649982	2.35317	ID=WALNUT_00008102-RA;Parent=WALNUT_00008102;Name=WALNUT_00008102-RA;Alias=protein phosphatase 2c, putative,Interpro:IPR001932,Pfam:PF00481;Note=high_quality_complete_model;	1228699	1231423	ID=WALNUT_00008103-RA;Parent=WALNUT_00008103;Name=WALNUT_00008103-RA;Alias=PREDICTED: bifunctional aspartokinase/homoserine dehydrogenase 2, chloroplastic-like,Interpro:IPR001048,Interpro:IPR001342,Interpro:IPR002912,Interpro:IPR005106,Pfam:PF00696,Pfam:PF00742,Pfam:PF01842,Pfam:PF03447;Note=high_quality_complete_model;	1236163	1243344
QTL05	T01	M	7399377|F|0-42:C>T-42:C>T	super778	1245644	4	30428402	4.57375e-06	0.494652	0.0637491	2.51362	ID=WALNUT_00008102-RA;Parent=WALNUT_00008102;Name=WALNUT_00008102-RA;Alias=protein phosphatase 2c, putative,Interpro:IPR001932,Pfam:PF00481;Note=high_quality_complete_model;	1228699	1231423	ID=WALNUT_00008103-RA;Parent=WALNUT_00008103;Name=WALNUT_00008103-RA;Alias=PREDICTED: bifunctional aspartokinase/homoserine dehydrogenase 2, chloroplastic-like,Interpro:IPR001048,Interpro:IPR001342,Interpro:IPR002912,Interpro:IPR005106,Pfam:PF00696,Pfam:PF00742,Pfam:PF01842,Pfam:PF03447;Note=high_quality_complete_model;	1236163	1243344
QTL05	T01	17	7399377|F|0-42:C>T-42:C>T	super778	1245644	4	30428402	3.50359e-05	0.494652	0.0629347	2.52723	ID=WALNUT_00008102-RA;Parent=WALNUT_00008102;Name=WALNUT_00008102-RA;Alias=protein phosphatase 2c, putative,Interpro:IPR001932,Pfam:PF00481;Note=high_quality_complete_model;	1228699	1231423	ID=WALNUT_00008103-RA;Parent=WALNUT_00008103;Name=WALNUT_00008103-RA;Alias=PREDICTED: bifunctional aspartokinase/homoserine dehydrogenase 2, chloroplastic-like,Interpro:IPR001048,Interpro:IPR001342,Interpro:IPR002912,Interpro:IPR005106,Pfam:PF00696,Pfam:PF00742,Pfam:PF01842,Pfam:PF03447;Note=high_quality_complete_model;	1236163	1243344
QTL05	T01	18	7399377|F|0-42:C>T-42:C>T	super778	1245644	4	30428402	5.00698e-06	0.494652	0.0613058	2.90784	ID=WALNUT_00008102-RA;Parent=WALNUT_00008102;Name=WALNUT_00008102-RA;Alias=protein phosphatase 2c, putative,Interpro:IPR001932,Pfam:PF00481;Note=high_quality_complete_model;	1228699	1231423	ID=WALNUT_00008103-RA;Parent=WALNUT_00008103;Name=WALNUT_00008103-RA;Alias=PREDICTED: bifunctional aspartokinase/homoserine dehydrogenase 2, chloroplastic-like,Interpro:IPR001048,Interpro:IPR001342,Interpro:IPR002912,Interpro:IPR005106,Pfam:PF00696,Pfam:PF00742,Pfam:PF01842,Pfam:PF03447;Note=high_quality_complete_model;	1236163	1243344
QTL05	T02	16	7399377|F|0-42:C>T-42:C>T	super778	1245644	4	30428402	3.02068e-05	0.494652	0.0561509	1.66446	ID=WALNUT_00008102-RA;Parent=WALNUT_00008102;Name=WALNUT_00008102-RA;Alias=protein phosphatase 2c, putative,Interpro:IPR001932,Pfam:PF00481;Note=high_quality_complete_model;	1228699	1231423	ID=WALNUT_00008103-RA;Parent=WALNUT_00008103;Name=WALNUT_00008103-RA;Alias=PREDICTED: bifunctional aspartokinase/homoserine dehydrogenase 2, chloroplastic-like,Interpro:IPR001048,Interpro:IPR001342,Interpro:IPR002912,Interpro:IPR005106,Pfam:PF00696,Pfam:PF00742,Pfam:PF01842,Pfam:PF03447;Note=high_quality_complete_model;	1236163	1243344
QTL05	T01	16	7399377|F|0-42:C>T-42:C>T	super778	1245644	4	30428402	8.58645e-05	0.494652	0.0554309	2.21043	ID=WALNUT_00008102-RA;Parent=WALNUT_00008102;Name=WALNUT_00008102-RA;Alias=protein phosphatase 2c, putative,Interpro:IPR001932,Pfam:PF00481;Note=high_quality_complete_model;	1228699	1231423	ID=WALNUT_00008103-RA;Parent=WALNUT_00008103;Name=WALNUT_00008103-RA;Alias=PREDICTED: bifunctional aspartokinase/homoserine dehydrogenase 2, chloroplastic-like,Interpro:IPR001048,Interpro:IPR001342,Interpro:IPR002912,Interpro:IPR005106,Pfam:PF00696,Pfam:PF00742,Pfam:PF01842,Pfam:PF03447;Note=high_quality_complete_model;	1236163	1243344
QTL05	T01	17	7384941	super778	1245668	4	30428426	1.0782e-05	0.326203	0.0716439	1.99514	ID=WALNUT_00008102-RA;Parent=WALNUT_00008102;Name=WALNUT_00008102-RA;Alias=protein phosphatase 2c, putative,Interpro:IPR001932,Pfam:PF00481;Note=high_quality_complete_model;	1228699	1231423	ID=WALNUT_00008103-RA;Parent=WALNUT_00008103;Name=WALNUT_00008103-RA;Alias=PREDICTED: bifunctional aspartokinase/homoserine dehydrogenase 2, chloroplastic-like,Interpro:IPR001048,Interpro:IPR001342,Interpro:IPR002912,Interpro:IPR005106,Pfam:PF00696,Pfam:PF00742,Pfam:PF01842,Pfam:PF03447;Note=high_quality_complete_model;	1236163	1243344
QTL05	T01	18	7384941	super778	1245668	4	30428426	1.3362e-06	0.326203	0.0692703	2.28098	ID=WALNUT_00008102-RA;Parent=WALNUT_00008102;Name=WALNUT_00008102-RA;Alias=protein phosphatase 2c, putative,Interpro:IPR001932,Pfam:PF00481;Note=high_quality_complete_model;	1228699	1231423	ID=WALNUT_00008103-RA;Parent=WALNUT_00008103;Name=WALNUT_00008103-RA;Alias=PREDICTED: bifunctional aspartokinase/homoserine dehydrogenase 2, chloroplastic-like,Interpro:IPR001048,Interpro:IPR001342,Interpro:IPR002912,Interpro:IPR005106,Pfam:PF00696,Pfam:PF00742,Pfam:PF01842,Pfam:PF03447;Note=high_quality_complete_model;	1236163	1243344
QTL05	T01	M	7384941	super778	1245668	4	30428426	2.76292e-06	0.326203	0.0668675	1.89303	ID=WALNUT_00008102-RA;Parent=WALNUT_00008102;Name=WALNUT_00008102-RA;Alias=protein phosphatase 2c, putative,Interpro:IPR001932,Pfam:PF00481;Note=high_quality_complete_model;	1228699	1231423	ID=WALNUT_00008103-RA;Parent=WALNUT_00008103;Name=WALNUT_00008103-RA;Alias=PREDICTED: bifunctional aspartokinase/homoserine dehydrogenase 2, chloroplastic-like,Interpro:IPR001048,Interpro:IPR001342,Interpro:IPR002912,Interpro:IPR005106,Pfam:PF00696,Pfam:PF00742,Pfam:PF01842,Pfam:PF03447;Note=high_quality_complete_model;	1236163	1243344
QTL05	T02	17	7384941	super778	1245668	4	30428426	2.14653e-06	0.326203	0.0636922	1.96968	ID=WALNUT_00008102-RA;Parent=WALNUT_00008102;Name=WALNUT_00008102-RA;Alias=protein phosphatase 2c, putative,Interpro:IPR001932,Pfam:PF00481;Note=high_quality_complete_model;	1228699	1231423	ID=WALNUT_00008103-RA;Parent=WALNUT_00008103;Name=WALNUT_00008103-RA;Alias=PREDICTED: bifunctional aspartokinase/homoserine dehydrogenase 2, chloroplastic-like,Interpro:IPR001048,Interpro:IPR001342,Interpro:IPR002912,Interpro:IPR005106,Pfam:PF00696,Pfam:PF00742,Pfam:PF01842,Pfam:PF03447;Note=high_quality_complete_model;	1236163	1243344
QTL05	T02	M	7384941	super778	1245668	4	30428426	2.56813e-06	0.326203	0.0576993	1.62713	ID=WALNUT_00008102-RA;Parent=WALNUT_00008102;Name=WALNUT_00008102-RA;Alias=protein phosphatase 2c, putative,Interpro:IPR001932,Pfam:PF00481;Note=high_quality_complete_model;	1228699	1231423	ID=WALNUT_00008103-RA;Parent=WALNUT_00008103;Name=WALNUT_00008103-RA;Alias=PREDICTED: bifunctional aspartokinase/homoserine dehydrogenase 2, chloroplastic-like,Interpro:IPR001048,Interpro:IPR001342,Interpro:IPR002912,Interpro:IPR005106,Pfam:PF00696,Pfam:PF00742,Pfam:PF01842,Pfam:PF03447;Note=high_quality_complete_model;	1236163	1243344
QTL05	T02	18	7384941	super778	1245668	4	30428426	1.85573e-06	0.326203	0.0569995	1.89884	ID=WALNUT_00008102-RA;Parent=WALNUT_00008102;Name=WALNUT_00008102-RA;Alias=protein phosphatase 2c, putative,Interpro:IPR001932,Pfam:PF00481;Note=high_quality_complete_model;	1228699	1231423	ID=WALNUT_00008103-RA;Parent=WALNUT_00008103;Name=WALNUT_00008103-RA;Alias=PREDICTED: bifunctional aspartokinase/homoserine dehydrogenase 2, chloroplastic-like,Interpro:IPR001048,Interpro:IPR001342,Interpro:IPR002912,Interpro:IPR005106,Pfam:PF00696,Pfam:PF00742,Pfam:PF01842,Pfam:PF03447;Note=high_quality_complete_model;	1236163	1243344
QTL05	T01	16	7384941	super778	1245668	4	30428426	9.32925e-05	0.326203	0.054843	1.63708	ID=WALNUT_00008102-RA;Parent=WALNUT_00008102;Name=WALNUT_00008102-RA;Alias=protein phosphatase 2c, putative,Interpro:IPR001932,Pfam:PF00481;Note=high_quality_complete_model;	1228699	1231423	ID=WALNUT_00008103-RA;Parent=WALNUT_00008103;Name=WALNUT_00008103-RA;Alias=PREDICTED: bifunctional aspartokinase/homoserine dehydrogenase 2, chloroplastic-like,Interpro:IPR001048,Interpro:IPR001342,Interpro:IPR002912,Interpro:IPR005106,Pfam:PF00696,Pfam:PF00742,Pfam:PF01842,Pfam:PF03447;Note=high_quality_complete_model;	1236163	1243344
QTL05	T01	17	23443883	super778	1258178	4	30440936	8.51357e-07	0.475936	0.0909236	2.31575	ID=WALNUT_00008106-RA;Parent=WALNUT_00008106;Name=WALNUT_00008106-RA;Alias=Disease resistance protein RPM1, putative,Interpro:IPR002182,Pfam:PF00931;Note=high_quality_complete_model;	1255214	1257967	ID=WALNUT_00008107-RA;Parent=WALNUT_00008107;Name=WALNUT_00008107-RA;Alias=uninformative,Interpro:IPR003340,Pfam:PF02362;Note=high_quality_complete_model;	1260344	1261036
QTL05	T01	18	23443883	super778	1258178	4	30440936	1.19739e-07	0.475936	0.08419	2.59888	ID=WALNUT_00008106-RA;Parent=WALNUT_00008106;Name=WALNUT_00008106-RA;Alias=Disease resistance protein RPM1, putative,Interpro:IPR002182,Pfam:PF00931;Note=high_quality_complete_model;	1255214	1257967	ID=WALNUT_00008107-RA;Parent=WALNUT_00008107;Name=WALNUT_00008107-RA;Alias=uninformative,Interpro:IPR003340,Pfam:PF02362;Note=high_quality_complete_model;	1260344	1261036
QTL05	T01	M	23443883	super778	1258178	4	30440936	3.98169e-07	0.475936	0.0790575	2.13577	ID=WALNUT_00008106-RA;Parent=WALNUT_00008106;Name=WALNUT_00008106-RA;Alias=Disease resistance protein RPM1, putative,Interpro:IPR002182,Pfam:PF00931;Note=high_quality_complete_model;	1255214	1257967	ID=WALNUT_00008107-RA;Parent=WALNUT_00008107;Name=WALNUT_00008107-RA;Alias=uninformative,Interpro:IPR003340,Pfam:PF02362;Note=high_quality_complete_model;	1260344	1261036
QTL05	T02	18	23443883	super778	1258178	4	30440936	1.03089e-07	0.475936	0.0721276	2.2467	ID=WALNUT_00008106-RA;Parent=WALNUT_00008106;Name=WALNUT_00008106-RA;Alias=Disease resistance protein RPM1, putative,Interpro:IPR002182,Pfam:PF00931;Note=high_quality_complete_model;	1255214	1257967	ID=WALNUT_00008107-RA;Parent=WALNUT_00008107;Name=WALNUT_00008107-RA;Alias=uninformative,Interpro:IPR003340,Pfam:PF02362;Note=high_quality_complete_model;	1260344	1261036
QTL05	T02	17	23443883	super778	1258178	4	30440936	6.56885e-07	0.475936	0.0706151	2.13751	ID=WALNUT_00008106-RA;Parent=WALNUT_00008106;Name=WALNUT_00008106-RA;Alias=Disease resistance protein RPM1, putative,Interpro:IPR002182,Pfam:PF00931;Note=high_quality_complete_model;	1255214	1257967	ID=WALNUT_00008107-RA;Parent=WALNUT_00008107;Name=WALNUT_00008107-RA;Alias=uninformative,Interpro:IPR003340,Pfam:PF02362;Note=high_quality_complete_model;	1260344	1261036
QTL05	T02	M	23443883	super778	1258178	4	30440936	3.29582e-07	0.475936	0.0687921	1.84745	ID=WALNUT_00008106-RA;Parent=WALNUT_00008106;Name=WALNUT_00008106-RA;Alias=Disease resistance protein RPM1, putative,Interpro:IPR002182,Pfam:PF00931;Note=high_quality_complete_model;	1255214	1257967	ID=WALNUT_00008107-RA;Parent=WALNUT_00008107;Name=WALNUT_00008107-RA;Alias=uninformative,Interpro:IPR003340,Pfam:PF02362;Note=high_quality_complete_model;	1260344	1261036
QTL05	T02	16	23443883	super778	1258178	4	30440936	1.99134e-05	0.475936	0.058842	1.29782	ID=WALNUT_00008106-RA;Parent=WALNUT_00008106;Name=WALNUT_00008106-RA;Alias=Disease resistance protein RPM1, putative,Interpro:IPR002182,Pfam:PF00931;Note=high_quality_complete_model;	1255214	1257967	ID=WALNUT_00008107-RA;Parent=WALNUT_00008107;Name=WALNUT_00008107-RA;Alias=uninformative,Interpro:IPR003340,Pfam:PF02362;Note=high_quality_complete_model;	1260344	1261036
QTL05	T01	M	12417947|F|0-11:G>A-11:G>A	super778	1268543	4	30451301	3.53272e-06	0.459893	0.0653441	2.22214	ID=WALNUT_00008108-RA;Parent=WALNUT_00008108;Name=WALNUT_00008108-RA;Alias=SHOOT GRAVITROPISM 2 family protein,Interpro:IPR004177,Pfam:PF02862;Note=high_quality_partial_model;	1263074	1304610	.	.	.
QTL05	T01	18	12417947|F|0-11:G>A-11:G>A	super778	1268543	4	30451301	3.97495e-06	0.459893	0.0626868	2.56514	ID=WALNUT_00008108-RA;Parent=WALNUT_00008108;Name=WALNUT_00008108-RA;Alias=SHOOT GRAVITROPISM 2 family protein,Interpro:IPR004177,Pfam:PF02862;Note=high_quality_partial_model;	1263074	1304610	.	.	.
QTL05	T02	17	12417947|F|0-11:G>A-11:G>A	super778	1268543	4	30451301	3.69754e-06	0.459893	0.0605507	2.2631	ID=WALNUT_00008108-RA;Parent=WALNUT_00008108;Name=WALNUT_00008108-RA;Alias=SHOOT GRAVITROPISM 2 family protein,Interpro:IPR004177,Pfam:PF02862;Note=high_quality_partial_model;	1263074	1304610	.	.	.
QTL05	T01	17	12417947|F|0-11:G>A-11:G>A	super778	1268543	4	30451301	4.93959e-05	0.459893	0.0604263	2.15838	ID=WALNUT_00008108-RA;Parent=WALNUT_00008108;Name=WALNUT_00008108-RA;Alias=SHOOT GRAVITROPISM 2 family protein,Interpro:IPR004177,Pfam:PF02862;Note=high_quality_partial_model;	1263074	1304610	.	.	.
QTL05	T02	18	12417947|F|0-11:G>A-11:G>A	super778	1268543	4	30451301	9.84329e-07	0.459893	0.0602679	2.3531	ID=WALNUT_00008108-RA;Parent=WALNUT_00008108;Name=WALNUT_00008108-RA;Alias=SHOOT GRAVITROPISM 2 family protein,Interpro:IPR004177,Pfam:PF02862;Note=high_quality_partial_model;	1263074	1304610	.	.	.
QTL05	T02	M	12417947|F|0-11:G>A-11:G>A	super778	1268543	4	30451301	2.20056e-06	0.459893	0.058523	1.95054	ID=WALNUT_00008108-RA;Parent=WALNUT_00008108;Name=WALNUT_00008108-RA;Alias=SHOOT GRAVITROPISM 2 family protein,Interpro:IPR004177,Pfam:PF02862;Note=high_quality_partial_model;	1263074	1304610	.	.	.
QTL05	T01	17	7400568	super778	1271950	4	30454708	8.51417e-06	0.320856	0.0734077	2.09977	ID=WALNUT_00008108-RA;Parent=WALNUT_00008108;Name=WALNUT_00008108-RA;Alias=SHOOT GRAVITROPISM 2 family protein,Interpro:IPR004177,Pfam:PF02862;Note=high_quality_partial_model;	1263074	1304610	.	.	.
QTL05	T01	M	7400568	super778	1271950	4	30454708	4.53482e-06	0.320856	0.0638018	1.93781	ID=WALNUT_00008108-RA;Parent=WALNUT_00008108;Name=WALNUT_00008108-RA;Alias=SHOOT GRAVITROPISM 2 family protein,Interpro:IPR004177,Pfam:PF02862;Note=high_quality_partial_model;	1263074	1304610	.	.	.
QTL05	T01	18	7400568	super778	1271950	4	30454708	3.30761e-06	0.320856	0.0637896	2.28379	ID=WALNUT_00008108-RA;Parent=WALNUT_00008108;Name=WALNUT_00008108-RA;Alias=SHOOT GRAVITROPISM 2 family protein,Interpro:IPR004177,Pfam:PF02862;Note=high_quality_partial_model;	1263074	1304610	.	.	.
QTL05	T02	17	7400568	super778	1271950	4	30454708	3.52498e-06	0.320856	0.0608258	2.00203	ID=WALNUT_00008108-RA;Parent=WALNUT_00008108;Name=WALNUT_00008108-RA;Alias=SHOOT GRAVITROPISM 2 family protein,Interpro:IPR004177,Pfam:PF02862;Note=high_quality_partial_model;	1263074	1304610	.	.	.
QTL05	T02	M	7400568	super778	1271950	4	30454708	9.53516e-06	0.320856	0.0507764	1.60337	ID=WALNUT_00008108-RA;Parent=WALNUT_00008108;Name=WALNUT_00008108-RA;Alias=SHOOT GRAVITROPISM 2 family protein,Interpro:IPR004177,Pfam:PF02862;Note=high_quality_partial_model;	1263074	1304610	.	.	.
QTL05	T02	18	7400568	super778	1271950	4	30454708	6.83609e-06	0.320856	0.0503689	1.89811	ID=WALNUT_00008108-RA;Parent=WALNUT_00008108;Name=WALNUT_00008108-RA;Alias=SHOOT GRAVITROPISM 2 family protein,Interpro:IPR004177,Pfam:PF02862;Note=high_quality_partial_model;	1263074	1304610	.	.	.
QTL05	T01	17	7386113	super648	89917	4	NA	5.13743e-10	0.481283	0.15106	-2.88716	ID=WALNUT_00022298-RA;Parent=WALNUT_00022298;Name=WALNUT_00022298-RA;Alias=PREDICTED: glycerol-3-phosphate dehydrogenase,Interpro:IPR006109,Interpro:IPR011128,Pfam:PF01210,Pfam:PF07479;Note=high_quality_complete_model;	89475	92195	.	.	.
QTL05	T01	17	12414293	jcf7180001217629	6286	4	NA	7.36916e-10	0.326203	0.148003	2.85954	ID=WALNUT_00031245-RA;Parent=WALNUT_00031245;Name=WALNUT_00031245-RA;Alias=r2r3-myb transcription factor, putative,Interpro:IPR001005,Pfam:PF00249;Note=high_quality_complete_model;	4435	6588	.	.	.
QTL05	T01	M	7386113	super648	89917	4	NA	4.01584e-10	0.481283	0.125048	-2.61035	ID=WALNUT_00022298-RA;Parent=WALNUT_00022298;Name=WALNUT_00022298-RA;Alias=PREDICTED: glycerol-3-phosphate dehydrogenase,Interpro:IPR006109,Interpro:IPR011128,Pfam:PF01210,Pfam:PF07479;Note=high_quality_complete_model;	89475	92195	.	.	.
QTL05	T01	M	12414293	jcf7180001217629	6286	4	NA	4.40218e-10	0.326203	0.124409	2.59718	ID=WALNUT_00031245-RA;Parent=WALNUT_00031245;Name=WALNUT_00031245-RA;Alias=r2r3-myb transcription factor, putative,Interpro:IPR001005,Pfam:PF00249;Note=high_quality_complete_model;	4435	6588	.	.	.
QTL05	T01	17	100003028	jcf7180001219757	2837	4	NA	3.14324e-08	0.454545	0.116989	2.45173	.	.	.	.	.	.
QTL05	T02	17	12414293	jcf7180001217629	6286	4	NA	4.29439e-10	0.326203	0.115943	2.65111	ID=WALNUT_00031245-RA;Parent=WALNUT_00031245;Name=WALNUT_00031245-RA;Alias=r2r3-myb transcription factor, putative,Interpro:IPR001005,Pfam:PF00249;Note=high_quality_complete_model;	4435	6588	.	.	.
QTL05	T01	18	12414293	jcf7180001217629	6286	4	NA	9.76113e-10	0.326203	0.115355	2.94659	ID=WALNUT_00031245-RA;Parent=WALNUT_00031245;Name=WALNUT_00031245-RA;Alias=r2r3-myb transcription factor, putative,Interpro:IPR001005,Pfam:PF00249;Note=high_quality_complete_model;	4435	6588	.	.	.
QTL05	T01	17	7401741|F|0-47:G>T-47:G>T	NA	NA	4	NA	3.95828e-08	0.379679	0.11513	-3.22741	.	.	.	.	.	.
QTL05	T01	17	100001423	NA	NA	4	NA	4.43113e-08	0.26738	0.114223	2.73522	.	.	.	.	.	.
QTL05	T01	16	7386113	super648	89917	4	NA	4.07095e-08	0.481283	0.112895	-2.29985	ID=WALNUT_00022298-RA;Parent=WALNUT_00022298;Name=WALNUT_00022298-RA;Alias=PREDICTED: glycerol-3-phosphate dehydrogenase,Interpro:IPR006109,Interpro:IPR011128,Pfam:PF01210,Pfam:PF07479;Note=high_quality_complete_model;	89475	92195	.	.	.
QTL05	T01	16	7405593	NA	NA	4	NA	4.12181e-08	0.374332	0.112797	-2.43889	.	.	.	.	.	.
QTL05	T01	17	7404105|F|0-64:A>T-64:A>T	jcf7180001210153	1515	4	NA	7.85057e-08	0.294118	0.109644	-3.927	.	.	.	.	.	.
QTL05	T01	16	100001423	NA	NA	4	NA	6.24232e-08	0.26738	0.109525	2.50063	.	.	.	.	.	.
QTL05	T01	M	7404105|F|0-64:A>T-64:A>T	jcf7180001210153	1515	4	NA	3.86688e-09	0.294118	0.10951	-3.89269	.	.	.	.	.	.
QTL05	T01	M	12418066|F|0-26:C>A-26:C>A	jcf7180001185400	765	4	NA	4.00265e-09	0.280749	0.109277	-3.93629	.	.	.	.	.	.
QTL05	T01	16	7404105|F|0-64:A>T-64:A>T	jcf7180001210153	1515	4	NA	6.4675e-08	0.294118	0.109247	-3.62722	.	.	.	.	.	.
QTL05	T02	16	7386113	super648	89917	4	NA	1.55854e-08	0.481283	0.107593	-1.68994	ID=WALNUT_00022298-RA;Parent=WALNUT_00022298;Name=WALNUT_00022298-RA;Alias=PREDICTED: glycerol-3-phosphate dehydrogenase,Interpro:IPR006109,Interpro:IPR011128,Pfam:PF01210,Pfam:PF07479;Note=high_quality_complete_model;	89475	92195	.	.	.
QTL05	T02	17	7386113	super648	89917	4	NA	1.61695e-09	0.481283	0.107436	-2.55087	ID=WALNUT_00022298-RA;Parent=WALNUT_00022298;Name=WALNUT_00022298-RA;Alias=PREDICTED: glycerol-3-phosphate dehydrogenase,Interpro:IPR006109,Interpro:IPR011128,Pfam:PF01210,Pfam:PF07479;Note=high_quality_complete_model;	89475	92195	.	.	.
QTL05	T01	18	7403170|F|0-19:G>C-19:G>C	NA	NA	4	NA	3.3308e-09	0.347594	0.107223	4.07608	.	.	.	.	.	.
QTL05	T01	M	100001423	NA	NA	4	NA	5.92398e-09	0.26738	0.106632	2.60855	.	.	.	.	.	.
QTL05	T02	M	7386113	super648	89917	4	NA	4.51594e-10	0.481283	0.106475	-2.23607	ID=WALNUT_00022298-RA;Parent=WALNUT_00022298;Name=WALNUT_00022298-RA;Alias=PREDICTED: glycerol-3-phosphate dehydrogenase,Interpro:IPR006109,Interpro:IPR011128,Pfam:PF01210,Pfam:PF07479;Note=high_quality_complete_model;	89475	92195	.	.	.
QTL05	T01	16	7402855|F|0-41:A>G-41:A>G	super648	112578	4	NA	1.09072e-07	0.280749	0.105154	3.75789	ID=WALNUT_00022302-RA;Parent=WALNUT_00022302;Name=WALNUT_00022302-RA;Alias=uninformative,Interpro:IPR010402,Pfam:PF06203;Note=high_quality_partial_model;	111112	122539	.	.	.
QTL05	T01	M	100003028	jcf7180001219757	2837	4	NA	8.32929e-09	0.454545	0.104344	2.29744	.	.	.	.	.	.
QTL05	T01	17	12418066|F|0-26:C>A-26:C>A	jcf7180001185400	765	4	NA	1.84295e-07	0.280749	0.102874	-3.84721	.	.	.	.	.	.
QTL05	T01	16	12418066|F|0-26:C>A-26:C>A	jcf7180001185400	765	4	NA	1.4878e-07	0.280749	0.102736	-3.54994	.	.	.	.	.	.
QTL05	T02	16	7404212|F|0-65:C>G-65:C>G	super648	90082	4	NA	3.42277e-08	0.291444	0.102003	-2.84128	ID=WALNUT_00022298-RA;Parent=WALNUT_00022298;Name=WALNUT_00022298-RA;Alias=PREDICTED: glycerol-3-phosphate dehydrogenase,Interpro:IPR006109,Interpro:IPR011128,Pfam:PF01210,Pfam:PF07479;Note=high_quality_complete_model;	89475	92195	.	.	.
QTL05	T02	M	12414293	jcf7180001217629	6286	4	NA	9.86604e-10	0.326203	0.101845	2.17985	ID=WALNUT_00031245-RA;Parent=WALNUT_00031245;Name=WALNUT_00031245-RA;Alias=r2r3-myb transcription factor, putative,Interpro:IPR001005,Pfam:PF00249;Note=high_quality_complete_model;	4435	6588	.	.	.
QTL05	T01	17	7404212|F|0-65:C>G-65:C>G	super648	90082	4	NA	2.18478e-07	0.291444	0.101533	-4.09432	ID=WALNUT_00022298-RA;Parent=WALNUT_00022298;Name=WALNUT_00022298-RA;Alias=PREDICTED: glycerol-3-phosphate dehydrogenase,Interpro:IPR006109,Interpro:IPR011128,Pfam:PF01210,Pfam:PF07479;Note=high_quality_complete_model;	89475	92195	.	.	.
QTL05	T01	17	7402855|F|0-41:A>G-41:A>G	super648	112578	4	NA	2.40359e-07	0.280749	0.100783	3.98072	ID=WALNUT_00022302-RA;Parent=WALNUT_00022302;Name=WALNUT_00022302-RA;Alias=uninformative,Interpro:IPR010402,Pfam:PF06203;Note=high_quality_partial_model;	111112	122539	.	.	.
QTL05	T01	17	12417487|F|0-37:A>G-37:A>G	jcf7180001214024	779	4	NA	2.52126e-07	0.31016	0.100407	-3.66213	ID=WALNUT_00028745-RA;Parent=WALNUT_00028745;Name=WALNUT_00028745-RA;Alias=aldose 1-epimerase, putative,Interpro:IPR008183,Pfam:PF01263;Note=high_quality_complete_model;	6247	9157	.	.	.
QTL05	T02	16	12418066|F|0-26:C>A-26:C>A	jcf7180001185400	765	4	NA	4.4388e-08	0.280749	0.100168	-2.63552	.	.	.	.	.	.
QTL05	T01	16	100003028	jcf7180001219757	2837	4	NA	2.28542e-07	0.454545	0.0994093	2.08857	.	.	.	.	.	.
QTL05	T01	M	7401741|F|0-47:G>T-47:G>T	NA	NA	4	NA	1.86481e-08	0.379679	0.0989702	-2.96481	.	.	.	.	.	.
QTL05	T01	M	7405593	NA	NA	4	NA	2.18909e-08	0.374332	0.0979077	-2.41001	.	.	.	.	.	.
QTL05	T01	M	7403170|F|0-19:G>C-19:G>C	NA	NA	4	NA	2.34024e-08	0.347594	0.0974659	3.30425	.	.	.	.	.	.
QTL05	T01	17	7405593	NA	NA	4	NA	4.02024e-07	0.374332	0.0967526	-2.42431	.	.	.	.	.	.
QTL05	T01	18	7398585|F|0-31:G>T-31:G>T	jcf7180001214024	27364	4	NA	1.82611e-08	0.347594	0.0961518	3.85488	ID=WALNUT_00028747-RA;Parent=WALNUT_00028747;Name=WALNUT_00028747-RA;Alias=cytochrome P450,Interpro:IPR001128,Pfam:PF00067;Note=high_quality_complete_model;	22847	24277	.	.	.
QTL05	T02	16	100003028	jcf7180001219757	2837	4	NA	8.14597e-08	0.454545	0.0959055	1.54174	.	.	.	.	.	.
QTL05	T02	16	7404105|F|0-64:A>T-64:A>T	jcf7180001210153	1515	4	NA	8.29571e-08	0.294118	0.0957781	-2.55044	.	.	.	.	.	.
QTL05	T01	M	7402855|F|0-41:A>G-41:A>G	super648	112578	4	NA	3.22401e-08	0.280749	0.0953511	3.84313	ID=WALNUT_00022302-RA;Parent=WALNUT_00022302;Name=WALNUT_00022302-RA;Alias=uninformative,Interpro:IPR010402,Pfam:PF06203;Note=high_quality_partial_model;	111112	122539	.	.	.
QTL05	T06	18	7386113	super648	89917	4	NA	1.12131e-06	0.480874	0.0952308	-2.64084	ID=WALNUT_00022298-RA;Parent=WALNUT_00022298;Name=WALNUT_00022298-RA;Alias=PREDICTED: glycerol-3-phosphate dehydrogenase,Interpro:IPR006109,Interpro:IPR011128,Pfam:PF01210,Pfam:PF07479;Note=high_quality_complete_model;	89475	92195	.	.	.
QTL05	T01	18	12418066|F|0-26:C>A-26:C>A	jcf7180001185400	765	4	NA	2.11239e-08	0.280749	0.0952152	-4.32442	.	.	.	.	.	.
QTL05	T04	18	12414295	NA	NA	4	NA	7.88938e-07	0.393443	0.0945366	-2.65643	.	.	.	.	.	.
QTL05	T01	M	7404212|F|0-65:C>G-65:C>G	super648	90082	4	NA	3.93132e-08	0.291444	0.0940461	-3.92281	ID=WALNUT_00022298-RA;Parent=WALNUT_00022298;Name=WALNUT_00022298-RA;Alias=PREDICTED: glycerol-3-phosphate dehydrogenase,Interpro:IPR006109,Interpro:IPR011128,Pfam:PF01210,Pfam:PF07479;Note=high_quality_complete_model;	89475	92195	.	.	.
QTL05	T02	16	7410181|F|0-12:A>G-12:A>G	super1003	18511	4	NA	1.10647e-07	0.393048	0.0937683	1.67426	ID=WALNUT_00029255-RA;Parent=WALNUT_00029255;Name=WALNUT_00029255-RA;Alias=uninformative,no protein domains;Note=low_quality_model;	156	27191	.	.	.
QTL05	T01	16	7408990|F|0-22:T>C-22:T>C	NA	NA	4	NA	5.16299e-07	0.299465	0.0931443	-3.84863	.	.	.	.	.	.
QTL05	T01	18	7386113	super648	89917	4	NA	3.39491e-08	0.481283	0.0921757	-2.63634	ID=WALNUT_00022298-RA;Parent=WALNUT_00022298;Name=WALNUT_00022298-RA;Alias=PREDICTED: glycerol-3-phosphate dehydrogenase,Interpro:IPR006109,Interpro:IPR011128,Pfam:PF01210,Pfam:PF07479;Note=high_quality_complete_model;	89475	92195	.	.	.
QTL05	T02	17	7404105|F|0-64:A>T-64:A>T	jcf7180001210153	1515	4	NA	2.10519e-08	0.294118	0.0913597	-3.75506	.	.	.	.	.	.
QTL05	T02	16	7402855|F|0-41:A>G-41:A>G	super648	112578	4	NA	1.58966e-07	0.280749	0.0912504	2.6305	ID=WALNUT_00022302-RA;Parent=WALNUT_00022302;Name=WALNUT_00022302-RA;Alias=uninformative,Interpro:IPR010402,Pfam:PF06203;Note=high_quality_partial_model;	111112	122539	.	.	.
QTL05	T01	16	7401741|F|0-47:G>T-47:G>T	NA	NA	4	NA	7.05933e-07	0.379679	0.0907575	-2.65709	.	.	.	.	.	.
QTL05	T01	M	12417487|F|0-37:A>G-37:A>G	jcf7180001214024	779	4	NA	6.60277e-08	0.31016	0.0906502	-3.45729	ID=WALNUT_00028745-RA;Parent=WALNUT_00028745;Name=WALNUT_00028745-RA;Alias=aldose 1-epimerase, putative,Interpro:IPR008183,Pfam:PF01263;Note=high_quality_complete_model;	6247	9157	.	.	.
QTL05	T02	M	7404105|F|0-64:A>T-64:A>T	jcf7180001210153	1515	4	NA	7.87121e-09	0.294118	0.0897547	-3.27016	.	.	.	.	.	.
QTL05	T01	16	7407818|F|0-26:G>C-26:G>C	super648	83391	4	NA	8.4723e-07	0.42246	0.0893701	2.89321	ID=WALNUT_00022297-RA;Parent=WALNUT_00022297;Name=WALNUT_00022297-RA;Alias=PREDICTED: alpha/beta hydrolase domain-containing protein 17C-like isoform X1,Interpro:IPR029059,Pfam:PF12695;Note=high_quality_partial_model;	86323	88439	.	.	.
QTL05	T01	16	12414293	jcf7180001217629	6286	4	NA	8.84618e-07	0.326203	0.0890422	2.05635	ID=WALNUT_00031245-RA;Parent=WALNUT_00031245;Name=WALNUT_00031245-RA;Alias=r2r3-myb transcription factor, putative,Interpro:IPR001005,Pfam:PF00249;Note=high_quality_complete_model;	4435	6588	.	.	.
QTL05	T01	18	7404105|F|0-64:A>T-64:A>T	jcf7180001210153	1515	4	NA	5.83202e-08	0.294118	0.0887318	-4.12573	.	.	.	.	.	.
QTL05	T02	18	7403170|F|0-19:G>C-19:G>C	NA	NA	4	NA	5.09878e-09	0.347594	0.0884782	3.48817	.	.	.	.	.	.
QTL05	T01	16	7404212|F|0-65:C>G-65:C>G	super648	90082	4	NA	9.81835e-07	0.291444	0.0882514	-3.50425	ID=WALNUT_00022298-RA;Parent=WALNUT_00022298;Name=WALNUT_00022298-RA;Alias=PREDICTED: glycerol-3-phosphate dehydrogenase,Interpro:IPR006109,Interpro:IPR011128,Pfam:PF01210,Pfam:PF07479;Note=high_quality_complete_model;	89475	92195	.	.	.
QTL05	T02	18	12414293	jcf7180001217629	6286	4	NA	5.31266e-09	0.326203	0.0882505	2.41339	ID=WALNUT_00031245-RA;Parent=WALNUT_00031245;Name=WALNUT_00031245-RA;Alias=r2r3-myb transcription factor, putative,Interpro:IPR001005,Pfam:PF00249;Note=high_quality_complete_model;	4435	6588	.	.	.
QTL05	T02	M	7404212|F|0-65:C>G-65:C>G	super648	90082	4	NA	1.12061e-08	0.291444	0.087729	-3.5187	ID=WALNUT_00022298-RA;Parent=WALNUT_00022298;Name=WALNUT_00022298-RA;Alias=PREDICTED: glycerol-3-phosphate dehydrogenase,Interpro:IPR006109,Interpro:IPR011128,Pfam:PF01210,Pfam:PF07479;Note=high_quality_complete_model;	89475	92195	.	.	.
QTL05	T02	16	7408990|F|0-22:T>C-22:T>C	NA	NA	4	NA	2.86367e-07	0.299465	0.0871858	-2.7867	.	.	.	.	.	.
QTL05	T02	M	12418066|F|0-26:C>A-26:C>A	jcf7180001185400	765	4	NA	1.25585e-08	0.280749	0.0870775	-3.2612	.	.	.	.	.	.
QTL05	T02	16	12414293	jcf7180001217629	6286	4	NA	2.98605e-07	0.326203	0.086898	1.52411	ID=WALNUT_00031245-RA;Parent=WALNUT_00031245;Name=WALNUT_00031245-RA;Alias=r2r3-myb transcription factor, putative,Interpro:IPR001005,Pfam:PF00249;Note=high_quality_complete_model;	4435	6588	.	.	.
QTL05	T02	M	100003028	jcf7180001219757	2837	4	NA	1.34067e-08	0.454545	0.0867042	1.94344	.	.	.	.	.	.
QTL05	T02	18	7386113	super648	89917	4	NA	7.20014e-09	0.481283	0.0865698	-2.40512	ID=WALNUT_00022298-RA;Parent=WALNUT_00022298;Name=WALNUT_00022298-RA;Alias=PREDICTED: glycerol-3-phosphate dehydrogenase,Interpro:IPR006109,Interpro:IPR011128,Pfam:PF01210,Pfam:PF07479;Note=high_quality_complete_model;	89475	92195	.	.	.
QTL05	T01	M	7398585|F|0-31:G>T-31:G>T	jcf7180001214024	27364	4	NA	1.24311e-07	0.347594	0.086537	3.10926	ID=WALNUT_00028747-RA;Parent=WALNUT_00028747;Name=WALNUT_00028747-RA;Alias=cytochrome P450,Interpro:IPR001128,Pfam:PF00067;Note=high_quality_complete_model;	22847	24277	.	.	.
QTL05	T02	17	100001423	NA	NA	4	NA	4.93467e-08	0.26738	0.0861369	2.48754	.	.	.	.	.	.
QTL05	T01	16	7402866|F|0-15:G>A-15:G>A	super648	83334	4	NA	1.38165e-06	0.430481	0.0856682	2.83435	ID=WALNUT_00022297-RA;Parent=WALNUT_00022297;Name=WALNUT_00022297-RA;Alias=PREDICTED: alpha/beta hydrolase domain-containing protein 17C-like isoform X1,Interpro:IPR029059,Pfam:PF12695;Note=high_quality_partial_model;	86323	88439	.	.	.
QTL05	T02	M	7403170|F|0-19:G>C-19:G>C	NA	NA	4	NA	2.01619e-08	0.347594	0.0843807	2.85436	.	.	.	.	.	.
QTL05	T01	18	7407818|F|0-26:G>C-26:G>C	super648	83391	4	NA	1.21383e-07	0.42246	0.0841043	3.55041	ID=WALNUT_00022297-RA;Parent=WALNUT_00022297;Name=WALNUT_00022297-RA;Alias=PREDICTED: alpha/beta hydrolase domain-containing protein 17C-like isoform X1,Interpro:IPR029059,Pfam:PF12695;Note=high_quality_partial_model;	86323	88439	.	.	.
QTL05	T02	17	7402855|F|0-41:A>G-41:A>G	super648	112578	4	NA	7.217e-08	0.280749	0.0838245	3.80313	ID=WALNUT_00022302-RA;Parent=WALNUT_00022302;Name=WALNUT_00022302-RA;Alias=uninformative,Interpro:IPR010402,Pfam:PF06203;Note=high_quality_partial_model;	111112	122539	.	.	.
QTL05	T02	16	12417331|F|0-12:C>G-12:C>G	NA	NA	4	NA	4.84681e-07	0.286096	0.0835787	-2.64826	.	.	.	.	.	.
QTL05	T01	M	7407818|F|0-26:G>C-26:G>C	super648	83391	4	NA	2.14547e-07	0.42246	0.0830162	2.9973	ID=WALNUT_00022297-RA;Parent=WALNUT_00022297;Name=WALNUT_00022297-RA;Alias=PREDICTED: alpha/beta hydrolase domain-containing protein 17C-like isoform X1,Interpro:IPR029059,Pfam:PF12695;Note=high_quality_partial_model;	86323	88439	.	.	.
QTL05	T02	16	7403170|F|0-19:G>C-19:G>C	NA	NA	4	NA	6.10592e-07	0.347594	0.0820036	2.11425	.	.	.	.	.	.
QTL05	T02	17	7401741|F|0-47:G>T-47:G>T	NA	NA	4	NA	1.01101e-07	0.379679	0.0817834	-2.84929	.	.	.	.	.	.
QTL05	T02	17	100003028	jcf7180001219757	2837	4	NA	1.01738e-07	0.454545	0.0817455	2.14692	.	.	.	.	.	.
QTL05	T02	16	7394540|F|0-66:T>C-66:T>C	jcf7180001220629	72387	4	NA	6.36556e-07	0.31016	0.0817201	-2.65054	ID=WALNUT_00019923-RA;Parent=WALNUT_00019923;Name=WALNUT_00019923-RA;Alias=PREDICTED: transcription factor TCP20-like,Interpro:IPR005333,Pfam:PF03634;Note=high_quality_complete_model;	67063	67938	ID=WALNUT_00019924-RA;Parent=WALNUT_00019924;Name=WALNUT_00019924-RA;Alias=amino acid binding protein, putative,Interpro:IPR002912,Pfam:PF01842;Note=high_quality_complete_model;	80101	83349
QTL05	T02	17	7404212|F|0-65:C>G-65:C>G	super648	90082	4	NA	1.02642e-07	0.291444	0.0816921	-3.84793	ID=WALNUT_00022298-RA;Parent=WALNUT_00022298;Name=WALNUT_00022298-RA;Alias=PREDICTED: glycerol-3-phosphate dehydrogenase,Interpro:IPR006109,Interpro:IPR011128,Pfam:PF01210,Pfam:PF07479;Note=high_quality_complete_model;	89475	92195	.	.	.
QTL05	T01	M	7408990|F|0-22:T>C-22:T>C	NA	NA	4	NA	3.16774e-07	0.299465	0.0805178	-3.79776	.	.	.	.	.	.
QTL05	T02	16	7405593	NA	NA	4	NA	7.76546e-07	0.374332	0.080369	-1.54049	.	.	.	.	.	.
QTL05	T02	17	12418066|F|0-26:C>A-26:C>A	jcf7180001185400	765	4	NA	1.30727e-07	0.280749	0.0802334	-3.55929	.	.	.	.	.	.
QTL05	T02	M	7402855|F|0-41:A>G-41:A>G	super648	112578	4	NA	4.504e-08	0.280749	0.0798387	3.26379	ID=WALNUT_00022302-RA;Parent=WALNUT_00022302;Name=WALNUT_00022302-RA;Alias=uninformative,Interpro:IPR010402,Pfam:PF06203;Note=high_quality_partial_model;	111112	122539	.	.	.
QTL05	T02	18	7407818|F|0-26:G>C-26:G>C	super648	83391	4	NA	2.48017e-08	0.42246	0.0797977	3.25166	ID=WALNUT_00022297-RA;Parent=WALNUT_00022297;Name=WALNUT_00022297-RA;Alias=PREDICTED: alpha/beta hydrolase domain-containing protein 17C-like isoform X1,Interpro:IPR029059,Pfam:PF12695;Note=high_quality_partial_model;	86323	88439	.	.	.
QTL05	T02	16	12417487|F|0-37:A>G-37:A>G	jcf7180001214024	779	4	NA	8.69369e-07	0.31016	0.0796032	-2.262	ID=WALNUT_00028745-RA;Parent=WALNUT_00028745;Name=WALNUT_00028745-RA;Alias=aldose 1-epimerase, putative,Interpro:IPR008183,Pfam:PF01263;Note=high_quality_complete_model;	6247	9157	.	.	.
QTL05	T02	M	100001423	NA	NA	4	NA	4.73056e-08	0.26738	0.0795629	2.08839	.	.	.	.	.	.
QTL05	T01	18	7402866|F|0-15:G>A-15:G>A	super648	83334	4	NA	2.51704e-07	0.430481	0.0795439	3.45537	ID=WALNUT_00022297-RA;Parent=WALNUT_00022297;Name=WALNUT_00022297-RA;Alias=PREDICTED: alpha/beta hydrolase domain-containing protein 17C-like isoform X1,Interpro:IPR029059,Pfam:PF12695;Note=high_quality_partial_model;	86323	88439	.	.	.
QTL05	T01	18	100003028	jcf7180001219757	2837	4	NA	2.56932e-07	0.454545	0.079416	2.35958	.	.	.	.	.	.
QTL05	T02	M	12417487|F|0-37:A>G-37:A>G	jcf7180001214024	779	4	NA	4.88557e-08	0.31016	0.0793817	-3.00333	ID=WALNUT_00028745-RA;Parent=WALNUT_00028745;Name=WALNUT_00028745-RA;Alias=aldose 1-epimerase, putative,Interpro:IPR008183,Pfam:PF01263;Note=high_quality_complete_model;	6247	9157	.	.	.
QTL05	T01	M	7401908|F|0-65:T>C-65:T>C	jcf7180001221061	28189	4	NA	3.94269e-07	0.446524	0.0791203	-3.14112	ID=WALNUT_00023720-RA;Parent=WALNUT_00023720;Name=WALNUT_00023720-RA;Alias=PREDICTED: ABC transporter B family member 19,Interpro:IPR001140,Interpro:IPR003439,Pfam:PF00005,Pfam:PF00664;Note=high_quality_complete_model;	22149	29158	.	.	.
QTL05	T02	17	12417487|F|0-37:A>G-37:A>G	jcf7180001214024	779	4	NA	1.68542e-07	0.31016	0.078706	-3.39678	ID=WALNUT_00028745-RA;Parent=WALNUT_00028745;Name=WALNUT_00028745-RA;Alias=aldose 1-epimerase, putative,Interpro:IPR008183,Pfam:PF01263;Note=high_quality_complete_model;	6247	9157	.	.	.
QTL05	T02	16	23446028|F|0-39:G>A-39:G>A	jcf7180001215993	105216	4	NA	9.95924e-07	0.430481	0.078683	1.61094	ID=WALNUT_00022939-RA;Parent=WALNUT_00022939;Name=WALNUT_00022939-RA;Alias=PREDICTED: 50S ribosomal protein L27, chloroplastic-like,no protein domains;Note=low_quality_model;	101052	104718	.	.	.
QTL05	T01	M	7402866|F|0-15:G>A-15:G>A	super648	83334	4	NA	4.37505e-07	0.430481	0.0784573	2.91606	ID=WALNUT_00022297-RA;Parent=WALNUT_00022297;Name=WALNUT_00022297-RA;Alias=PREDICTED: alpha/beta hydrolase domain-containing protein 17C-like isoform X1,Interpro:IPR029059,Pfam:PF12695;Note=high_quality_partial_model;	86323	88439	.	.	.
QTL05	T02	17	7407818|F|0-26:G>C-26:G>C	super648	83391	4	NA	1.77667e-07	0.42246	0.0783897	3.07324	ID=WALNUT_00022297-RA;Parent=WALNUT_00022297;Name=WALNUT_00022297-RA;Alias=PREDICTED: alpha/beta hydrolase domain-containing protein 17C-like isoform X1,Interpro:IPR029059,Pfam:PF12695;Note=high_quality_partial_model;	86323	88439	.	.	.
QTL05	T01	M	7410181|F|0-12:A>G-12:A>G	super1003	18511	4	NA	4.68845e-07	0.393048	0.0780169	2.17868	ID=WALNUT_00029255-RA;Parent=WALNUT_00029255;Name=WALNUT_00029255-RA;Alias=uninformative,no protein domains;Note=low_quality_model;	156	27191	.	.	.
QTL05	T02	18	12418066|F|0-26:C>A-26:C>A	jcf7180001185400	765	4	NA	3.6889e-08	0.280749	0.0776463	-3.67034	.	.	.	.	.	.
QTL05	T02	18	7398585|F|0-31:G>T-31:G>T	jcf7180001214024	27364	4	NA	3.74187e-08	0.347594	0.0775692	3.26113	ID=WALNUT_00028747-RA;Parent=WALNUT_00028747;Name=WALNUT_00028747-RA;Alias=cytochrome P450,Interpro:IPR001128,Pfam:PF00067;Note=high_quality_complete_model;	22847	24277	.	.	.
QTL05	T02	M	7407818|F|0-26:G>C-26:G>C	super648	83391	4	NA	7.14432e-08	0.42246	0.0772526	2.68366	ID=WALNUT_00022297-RA;Parent=WALNUT_00022297;Name=WALNUT_00022297-RA;Alias=PREDICTED: alpha/beta hydrolase domain-containing protein 17C-like isoform X1,Interpro:IPR029059,Pfam:PF12695;Note=high_quality_partial_model;	86323	88439	.	.	.
QTL05	T02	16	12417062	NA	NA	4	NA	1.32336e-06	0.465241	0.0767639	1.58707	.	.	.	.	.	.
QTL05	T02	16	12417061|F|0-9:T>A-9:T>A	NA	NA	4	NA	1.32336e-06	0.465241	0.0767639	1.58707	.	.	.	.	.	.
QTL05	T02	M	7401741|F|0-47:G>T-47:G>T	NA	NA	4	NA	9.34414e-08	0.379679	0.075755	-2.40634	.	.	.	.	.	.
QTL05	T02	17	7403170|F|0-19:G>C-19:G>C	NA	NA	4	NA	2.84979e-07	0.347594	0.0755648	3.06635	.	.	.	.	.	.
QTL05	T02	18	100003028	jcf7180001219757	2837	4	NA	5.96792e-08	0.454545	0.0750538	2.15367	.	.	.	.	.	.
QTL05	T01	18	100001423	NA	NA	4	NA	5.23949e-07	0.26738	0.0750035	2.58246	.	.	.	.	.	.
QTL05	T01	18	7404212|F|0-65:C>G-65:C>G	super648	90082	4	NA	5.28481e-07	0.291444	0.0749504	-4.11572	ID=WALNUT_00022298-RA;Parent=WALNUT_00022298;Name=WALNUT_00022298-RA;Alias=PREDICTED: glycerol-3-phosphate dehydrogenase,Interpro:IPR006109,Interpro:IPR011128,Pfam:PF01210,Pfam:PF07479;Note=high_quality_complete_model;	89475	92195	.	.	.
QTL05	T01	M	7404623|F|0-29:A>G-29:A>G	jcf7180001215323	521	4	NA	8.20247e-07	0.387701	0.0744719	3.26335	.	.	.	.	.	.
QTL05	T02	M	7398585|F|0-31:G>T-31:G>T	jcf7180001214024	27364	4	NA	1.21072e-07	0.347594	0.0743146	2.675	ID=WALNUT_00028747-RA;Parent=WALNUT_00028747;Name=WALNUT_00028747-RA;Alias=cytochrome P450,Interpro:IPR001128,Pfam:PF00067;Note=high_quality_complete_model;	22847	24277	.	.	.
QTL05	T01	M	12417331|F|0-12:C>G-12:C>G	NA	NA	4	NA	9.26085e-07	0.286096	0.0737062	-3.58692	.	.	.	.	.	.
QTL05	T02	18	7404105|F|0-64:A>T-64:A>T	jcf7180001210153	1515	4	NA	7.7084e-08	0.294118	0.0736812	-3.52879	.	.	.	.	.	.
QTL05	T02	M	7408990|F|0-22:T>C-22:T>C	NA	NA	4	NA	1.39142e-07	0.299465	0.0735431	-3.36526	.	.	.	.	.	.
QTL05	T01	18	7405593	NA	NA	4	NA	7.05706e-07	0.374332	0.0731718	-2.45782	.	.	.	.	.	.
QTL05	T01	18	7401741|F|0-47:G>T-47:G>T	NA	NA	4	NA	7.19003e-07	0.379679	0.0730573	-3.00093	.	.	.	.	.	.
QTL05	T01	M	7404212	super648	90017	4	NA	1.08621e-06	0.44385	0.072702	-1.8581	ID=WALNUT_00022298-RA;Parent=WALNUT_00022298;Name=WALNUT_00022298-RA;Alias=PREDICTED: glycerol-3-phosphate dehydrogenase,Interpro:IPR006109,Interpro:IPR011128,Pfam:PF01210,Pfam:PF07479;Note=high_quality_complete_model;	89475	92195	.	.	.
QTL05	T01	18	12417487|F|0-37:A>G-37:A>G	jcf7180001214024	779	4	NA	7.91289e-07	0.31016	0.0724698	-3.63656	ID=WALNUT_00028745-RA;Parent=WALNUT_00028745;Name=WALNUT_00028745-RA;Alias=aldose 1-epimerase, putative,Interpro:IPR008183,Pfam:PF01263;Note=high_quality_complete_model;	6247	9157	.	.	.
QTL05	T02	M	7405593	NA	NA	4	NA	1.89107e-07	0.374332	0.0718465	-1.914	.	.	.	.	.	.
QTL05	T02	17	12416976|F|0-18:A>T-18:A>T	NA	NA	4	NA	5.36861e-07	0.430481	0.0718059	-2.91496	.	.	.	.	.	.
QTL05	T01	M	7397375|F|0-48:A>C-48:A>C	NA	NA	4	NA	1.25679e-06	0.320856	0.0717854	-3.08399	.	.	.	.	.	.
QTL05	T02	17	7395245|F|0-58:A>G-58:A>G	super648	104005	4	NA	5.46043e-07	0.470588	0.0717057	2.83312	ID=WALNUT_00022301-RA;Parent=WALNUT_00022301;Name=WALNUT_00022301-RA;Alias=pectate lyase family protein,Interpro:IPR002022,Pfam:PF00544;Note=high_quality_partial_model;	103889	105398	.	.	.
QTL05	T02	18	7404212|F|0-65:C>G-65:C>G	super648	90082	4	NA	1.1827e-07	0.291444	0.0713953	-3.7929	ID=WALNUT_00022298-RA;Parent=WALNUT_00022298;Name=WALNUT_00022298-RA;Alias=PREDICTED: glycerol-3-phosphate dehydrogenase,Interpro:IPR006109,Interpro:IPR011128,Pfam:PF01210,Pfam:PF07479;Note=high_quality_complete_model;	89475	92195	.	.	.
QTL05	T02	18	7402866|F|0-15:G>A-15:G>A	super648	83334	4	NA	1.22759e-07	0.430481	0.071197	3.0739	ID=WALNUT_00022297-RA;Parent=WALNUT_00022297;Name=WALNUT_00022297-RA;Alias=PREDICTED: alpha/beta hydrolase domain-containing protein 17C-like isoform X1,Interpro:IPR029059,Pfam:PF12695;Note=high_quality_partial_model;	86323	88439	.	.	.
QTL05	T02	17	7402866|F|0-15:G>A-15:G>A	super648	83334	4	NA	6.06184e-07	0.430481	0.0710888	2.92874	ID=WALNUT_00022297-RA;Parent=WALNUT_00022297;Name=WALNUT_00022297-RA;Alias=PREDICTED: alpha/beta hydrolase domain-containing protein 17C-like isoform X1,Interpro:IPR029059,Pfam:PF12695;Note=high_quality_partial_model;	86323	88439	.	.	.
QTL05	T01	M	7394540|F|0-66:T>C-66:T>C	jcf7180001220629	72387	4	NA	1.4216e-06	0.31016	0.0710126	-3.50252	ID=WALNUT_00019923-RA;Parent=WALNUT_00019923;Name=WALNUT_00019923-RA;Alias=PREDICTED: transcription factor TCP20-like,Interpro:IPR005333,Pfam:PF03634;Note=high_quality_complete_model;	67063	67938	ID=WALNUT_00019924-RA;Parent=WALNUT_00019924;Name=WALNUT_00019924-RA;Alias=amino acid binding protein, putative,Interpro:IPR002912,Pfam:PF01842;Note=high_quality_complete_model;	80101	83349
QTL05	T02	18	7401741|F|0-47:G>T-47:G>T	NA	NA	4	NA	1.37106e-07	0.379679	0.0706091	-2.76402	.	.	.	.	.	.
QTL05	T02	M	7402866|F|0-15:G>A-15:G>A	super648	83334	4	NA	2.43323e-07	0.430481	0.0704577	2.56489	ID=WALNUT_00022297-RA;Parent=WALNUT_00022297;Name=WALNUT_00022297-RA;Alias=PREDICTED: alpha/beta hydrolase domain-containing protein 17C-like isoform X1,Interpro:IPR029059,Pfam:PF12695;Note=high_quality_partial_model;	86323	88439	.	.	.
QTL05	T02	M	7394540|F|0-66:T>C-66:T>C	jcf7180001220629	72387	4	NA	2.52139e-07	0.31016	0.070262	-3.23009	ID=WALNUT_00019923-RA;Parent=WALNUT_00019923;Name=WALNUT_00019923-RA;Alias=PREDICTED: transcription factor TCP20-like,Interpro:IPR005333,Pfam:PF03634;Note=high_quality_complete_model;	67063	67938	ID=WALNUT_00019924-RA;Parent=WALNUT_00019924;Name=WALNUT_00019924-RA;Alias=amino acid binding protein, putative,Interpro:IPR002912,Pfam:PF01842;Note=high_quality_complete_model;	80101	83349
QTL05	T02	17	7398585|F|0-31:G>T-31:G>T	jcf7180001214024	27364	4	NA	8.38649e-07	0.347594	0.0691777	2.93018	ID=WALNUT_00028747-RA;Parent=WALNUT_00028747;Name=WALNUT_00028747-RA;Alias=cytochrome P450,Interpro:IPR001128,Pfam:PF00067;Note=high_quality_complete_model;	22847	24277	.	.	.
QTL05	T02	17	7404212	super648	90017	4	NA	9.03643e-07	0.44385	0.0687394	-1.91376	ID=WALNUT_00022298-RA;Parent=WALNUT_00022298;Name=WALNUT_00022298-RA;Alias=PREDICTED: glycerol-3-phosphate dehydrogenase,Interpro:IPR006109,Interpro:IPR011128,Pfam:PF01210,Pfam:PF07479;Note=high_quality_complete_model;	89475	92195	.	.	.
QTL05	T02	17	7405593	NA	NA	4	NA	1.11081e-06	0.374332	0.0675298	-2.12124	.	.	.	.	.	.
QTL05	T02	17	7394540|F|0-66:T>C-66:T>C	jcf7180001220629	72387	4	NA	1.17378e-06	0.31016	0.0672073	-3.61096	ID=WALNUT_00019923-RA;Parent=WALNUT_00019923;Name=WALNUT_00019923-RA;Alias=PREDICTED: transcription factor TCP20-like,Interpro:IPR005333,Pfam:PF03634;Note=high_quality_complete_model;	67063	67938	ID=WALNUT_00019924-RA;Parent=WALNUT_00019924;Name=WALNUT_00019924-RA;Alias=amino acid binding protein, putative,Interpro:IPR002912,Pfam:PF01842;Note=high_quality_complete_model;	80101	83349
QTL05	T02	M	12417331|F|0-12:C>G-12:C>G	NA	NA	4	NA	4.43401e-07	0.286096	0.0671702	-3.1812	.	.	.	.	.	.
QTL05	T02	18	100001423	NA	NA	4	NA	2.64227e-07	0.26738	0.0671373	2.27357	.	.	.	.	.	.
QTL05	T02	17	7401908|F|0-65:T>C-65:T>C	jcf7180001221061	28189	4	NA	1.20682e-06	0.446524	0.067045	-3.0651	ID=WALNUT_00023720-RA;Parent=WALNUT_00023720;Name=WALNUT_00023720-RA;Alias=PREDICTED: ABC transporter B family member 19,Interpro:IPR001140,Interpro:IPR003439,Pfam:PF00005,Pfam:PF00664;Note=high_quality_complete_model;	22149	29158	.	.	.
QTL05	T02	M	7401908|F|0-65:T>C-65:T>C	jcf7180001221061	28189	4	NA	4.69243e-07	0.446524	0.0668612	-2.67571	ID=WALNUT_00023720-RA;Parent=WALNUT_00023720;Name=WALNUT_00023720-RA;Alias=PREDICTED: ABC transporter B family member 19,Interpro:IPR001140,Interpro:IPR003439,Pfam:PF00005,Pfam:PF00664;Note=high_quality_complete_model;	22149	29158	.	.	.
QTL05	T02	17	7408990|F|0-22:T>C-22:T>C	NA	NA	4	NA	1.38164e-06	0.299465	0.0662549	-3.65005	.	.	.	.	.	.
QTL05	T02	M	7410181|F|0-12:A>G-12:A>G	super1003	18511	4	NA	5.54811e-07	0.393048	0.0659489	1.85862	ID=WALNUT_00029255-RA;Parent=WALNUT_00029255;Name=WALNUT_00029255-RA;Alias=uninformative,no protein domains;Note=low_quality_model;	156	27191	.	.	.
QTL05	T02	M	7395245|F|0-58:A>G-58:A>G	super648	104005	4	NA	5.74418e-07	0.470588	0.06576	2.3819	ID=WALNUT_00022301-RA;Parent=WALNUT_00022301;Name=WALNUT_00022301-RA;Alias=pectate lyase family protein,Interpro:IPR002022,Pfam:PF00544;Note=high_quality_partial_model;	103889	105398	.	.	.
QTL05	T02	18	12417487|F|0-37:A>G-37:A>G	jcf7180001214024	779	4	NA	3.85024e-07	0.31016	0.0651584	-3.2457	ID=WALNUT_00028745-RA;Parent=WALNUT_00028745;Name=WALNUT_00028745-RA;Alias=aldose 1-epimerase, putative,Interpro:IPR008183,Pfam:PF01263;Note=high_quality_complete_model;	6247	9157	.	.	.
QTL05	T02	18	7408990|F|0-22:T>C-22:T>C	NA	NA	4	NA	5.0439e-07	0.299465	0.0637451	-3.71925	.	.	.	.	.	.
QTL05	T02	M	12417062	NA	NA	4	NA	8.81489e-07	0.465241	0.063438	1.90046	.	.	.	.	.	.
QTL05	T02	M	12417061|F|0-9:T>A-9:T>A	NA	NA	4	NA	8.81489e-07	0.465241	0.063438	1.90046	.	.	.	.	.	.
QTL05	T02	M	7404623|F|0-29:A>G-29:A>G	jcf7180001215323	521	4	NA	1.00642e-06	0.387701	0.0627221	2.77922	.	.	.	.	.	.
QTL05	T02	18	7401908|F|0-65:T>C-65:T>C	jcf7180001221061	28189	4	NA	6.5994e-07	0.446524	0.0623434	-3.05013	ID=WALNUT_00023720-RA;Parent=WALNUT_00023720;Name=WALNUT_00023720-RA;Alias=PREDICTED: ABC transporter B family member 19,Interpro:IPR001140,Interpro:IPR003439,Pfam:PF00005,Pfam:PF00664;Note=high_quality_complete_model;	22149	29158	.	.	.
QTL05	T02	18	7405593	NA	NA	4	NA	6.98274e-07	0.374332	0.0620496	-2.11067	.	.	.	.	.	.
QTL05	T02	18	7395245|F|0-58:A>G-58:A>G	super648	104005	4	NA	7.43448e-07	0.470588	0.0617237	2.74723	ID=WALNUT_00022301-RA;Parent=WALNUT_00022301;Name=WALNUT_00022301-RA;Alias=pectate lyase family protein,Interpro:IPR002022,Pfam:PF00544;Note=high_quality_partial_model;	103889	105398	.	.	.
QTL05	T02	M	7404212	super648	90017	4	NA	1.28522e-06	0.44385	0.0614047	-1.58337	ID=WALNUT_00022298-RA;Parent=WALNUT_00022298;Name=WALNUT_00022298-RA;Alias=PREDICTED: glycerol-3-phosphate dehydrogenase,Interpro:IPR006109,Interpro:IPR011128,Pfam:PF01210,Pfam:PF07479;Note=high_quality_complete_model;	89475	92195	.	.	.
QTL05	T02	M	12416976|F|0-18:A>T-18:A>T	NA	NA	4	NA	1.28892e-06	0.430481	0.0613892	-2.35992	.	.	.	.	.	.
QTL05	T02	18	7394540|F|0-66:T>C-66:T>C	jcf7180001220629	72387	4	NA	1.14423e-06	0.31016	0.0594894	-3.52734	ID=WALNUT_00019923-RA;Parent=WALNUT_00019923;Name=WALNUT_00019923-RA;Alias=PREDICTED: transcription factor TCP20-like,Interpro:IPR005333,Pfam:PF03634;Note=high_quality_complete_model;	67063	67938	ID=WALNUT_00019924-RA;Parent=WALNUT_00019924;Name=WALNUT_00019924-RA;Alias=amino acid binding protein, putative,Interpro:IPR002912,Pfam:PF01842;Note=high_quality_complete_model;	80101	83349
QTL05	T02	18	12416976|F|0-18:A>T-18:A>T	NA	NA	4	NA	1.20199e-06	0.430481	0.0592351	-2.75319	.	.	.	.	.	.
QTL05	T02	18	7402855|F|0-41:A>G-41:A>G	super648	112578	4	NA	1.24583e-06	0.280749	0.0590501	3.3454	ID=WALNUT_00022302-RA;Parent=WALNUT_00022302;Name=WALNUT_00022302-RA;Alias=uninformative,Interpro:IPR010402,Pfam:PF06203;Note=high_quality_partial_model;	111112	122539	.	.	.
QTL06	T13	16	7397430|F|0-16:G>A-16:G>A	jcf7180001222082	6652	7	437368	1.44538e-08	0.26738	0.166272	-21.0278	ID=WALNUT_00018243-RA;Parent=WALNUT_00018243;Name=WALNUT_00018243-RA;Alias=uninformative,Interpro:IPR002761,Interpro:IPR006175,Pfam:PF01042,Pfam:PF01902;Note=high_quality_complete_model;	15977	46495	.	.	.
QTL06	T13	M	7397430|F|0-16:G>A-16:G>A	jcf7180001222082	6652	7	437368	2.25944e-09	0.26738	0.13329	-19.0921	ID=WALNUT_00018243-RA;Parent=WALNUT_00018243;Name=WALNUT_00018243-RA;Alias=uninformative,Interpro:IPR002761,Interpro:IPR006175,Pfam:PF01042,Pfam:PF01902;Note=high_quality_complete_model;	15977	46495	.	.	.
QTL06	T10	16	7397430|F|0-16:G>A-16:G>A	jcf7180001222082	6652	7	437368	2.30875e-07	0.26738	0.123804	-0.873552	ID=WALNUT_00018243-RA;Parent=WALNUT_00018243;Name=WALNUT_00018243-RA;Alias=uninformative,Interpro:IPR002761,Interpro:IPR006175,Pfam:PF01042,Pfam:PF01902;Note=high_quality_complete_model;	15977	46495	.	.	.
QTL06	T10	M	7397430|F|0-16:G>A-16:G>A	jcf7180001222082	6652	7	437368	2.42295e-07	0.26738	0.101911	-0.811923	ID=WALNUT_00018243-RA;Parent=WALNUT_00018243;Name=WALNUT_00018243-RA;Alias=uninformative,Interpro:IPR002761,Interpro:IPR006175,Pfam:PF01042,Pfam:PF01902;Note=high_quality_complete_model;	15977	46495	.	.	.
QTL06	T13	17	7397430|F|0-16:G>A-16:G>A	jcf7180001222082	6652	7	437368	2.49199e-07	0.26738	0.088145	-19.9776	ID=WALNUT_00018243-RA;Parent=WALNUT_00018243;Name=WALNUT_00018243-RA;Alias=uninformative,Interpro:IPR002761,Interpro:IPR006175,Pfam:PF01042,Pfam:PF01902;Note=high_quality_complete_model;	15977	46495	.	.	.
QTL06	T13	18	7397430|F|0-16:G>A-16:G>A	jcf7180001222082	6652	7	437368	1.09446e-05	0.26738	0.0813095	-16.0461	ID=WALNUT_00018243-RA;Parent=WALNUT_00018243;Name=WALNUT_00018243-RA;Alias=uninformative,Interpro:IPR002761,Interpro:IPR006175,Pfam:PF01042,Pfam:PF01902;Note=high_quality_complete_model;	15977	46495	.	.	.
QTL06	T10	17	7397430|F|0-16:G>A-16:G>A	jcf7180001222082	6652	7	437368	7.51529e-06	0.26738	0.0759198	-0.805392	ID=WALNUT_00018243-RA;Parent=WALNUT_00018243;Name=WALNUT_00018243-RA;Alias=uninformative,Interpro:IPR002761,Interpro:IPR006175,Pfam:PF01042,Pfam:PF01902;Note=high_quality_complete_model;	15977	46495	.	.	.
QTL06	T10	18	7397430|F|0-16:G>A-16:G>A	jcf7180001222082	6652	7	437368	3.54588e-05	0.26738	0.069743	-0.708998	ID=WALNUT_00018243-RA;Parent=WALNUT_00018243;Name=WALNUT_00018243-RA;Alias=uninformative,Interpro:IPR002761,Interpro:IPR006175,Pfam:PF01042,Pfam:PF01902;Note=high_quality_complete_model;	15977	46495	.	.	.
QTL07	T12	18	23443335|F|0-36:C>T-36:C>T	jcf7180001222293	651683	8	3247367	1.14591e-06	0.193989	0.120411	-0.658575	ID=WALNUT_00008691-RA;Parent=WALNUT_00008691;Name=WALNUT_00008691-RA;Alias=PREDICTED: conserved oligomeric Golgi complex subunit 3-like,Interpro:IPR007265,Pfam:PF04136;Note=high_quality_complete_model;	692350	703326	.	.	.
QTL07	T12	M	23443335|F|0-36:C>T-36:C>T	jcf7180001222293	651683	8	3247367	1.43072e-06	0.192935	0.120153	-0.666353	ID=WALNUT_00008691-RA;Parent=WALNUT_00008691;Name=WALNUT_00008691-RA;Alias=PREDICTED: conserved oligomeric Golgi complex subunit 3-like,Interpro:IPR007265,Pfam:PF04136;Note=high_quality_complete_model;	692350	703326	.	.	.
QTL07	T06	M	23443335|F|0-36:C>T-36:C>T	jcf7180001222293	651683	8	3247367	5.20977e-05	0.192935	0.0731402	-4.0492	ID=WALNUT_00008691-RA;Parent=WALNUT_00008691;Name=WALNUT_00008691-RA;Alias=PREDICTED: conserved oligomeric Golgi complex subunit 3-like,Interpro:IPR007265,Pfam:PF04136;Note=high_quality_complete_model;	692350	703326	.	.	.
QTL07	T03	18	23443335|F|0-36:C>T-36:C>T	jcf7180001222293	651683	8	3247367	7.49825e-05	0.18984	0.0639953	4.06148	ID=WALNUT_00008691-RA;Parent=WALNUT_00008691;Name=WALNUT_00008691-RA;Alias=PREDICTED: conserved oligomeric Golgi complex subunit 3-like,Interpro:IPR007265,Pfam:PF04136;Note=high_quality_complete_model;	692350	703326	.	.	.
QTL07	T03	M	23443335|F|0-36:C>T-36:C>T	jcf7180001222293	651683	8	3247367	6.52244e-05	0.18984	0.061559	3.36197	ID=WALNUT_00008691-RA;Parent=WALNUT_00008691;Name=WALNUT_00008691-RA;Alias=PREDICTED: conserved oligomeric Golgi complex subunit 3-like,Interpro:IPR007265,Pfam:PF04136;Note=high_quality_complete_model;	692350	703326	.	.	.
QTL07	T05	M	23443335|F|0-36:C>T-36:C>T	jcf7180001222293	651683	8	3247367	7.40253e-05	0.18984	0.055272	3.67314	ID=WALNUT_00008691-RA;Parent=WALNUT_00008691;Name=WALNUT_00008691-RA;Alias=PREDICTED: conserved oligomeric Golgi complex subunit 3-like,Interpro:IPR007265,Pfam:PF04136;Note=high_quality_complete_model;	692350	703326	.	.	.
QTL07	T12	17	7392645|F|0-38:T>A-38:T>A	jcf7180001222293	695672	8	3291356	2.81555e-05	0.120805	0.12126	0.721635	ID=WALNUT_00008691-RA;Parent=WALNUT_00008691;Name=WALNUT_00008691-RA;Alias=PREDICTED: conserved oligomeric Golgi complex subunit 3-like,Interpro:IPR007265,Pfam:PF04136;Note=high_quality_complete_model;	692350	703326	.	.	.
QTL07	T12	18	7392645|F|0-38:T>A-38:T>A	jcf7180001222293	695672	8	3291356	2.67203e-06	0.125683	0.111596	0.575921	ID=WALNUT_00008691-RA;Parent=WALNUT_00008691;Name=WALNUT_00008691-RA;Alias=PREDICTED: conserved oligomeric Golgi complex subunit 3-like,Interpro:IPR007265,Pfam:PF04136;Note=high_quality_complete_model;	692350	703326	.	.	.
QTL07	T12	M	7392645|F|0-38:T>A-38:T>A	jcf7180001222293	695672	8	3291356	5.68694e-06	0.125	0.10564	0.569451	ID=WALNUT_00008691-RA;Parent=WALNUT_00008691;Name=WALNUT_00008691-RA;Alias=PREDICTED: conserved oligomeric Golgi complex subunit 3-like,Interpro:IPR007265,Pfam:PF04136;Note=high_quality_complete_model;	692350	703326	.	.	.
QTL07	T06	M	7392645|F|0-38:T>A-38:T>A	jcf7180001222293	695672	8	3291356	1.65733e-06	0.125	0.104556	4.38802	ID=WALNUT_00008691-RA;Parent=WALNUT_00008691;Name=WALNUT_00008691-RA;Alias=PREDICTED: conserved oligomeric Golgi complex subunit 3-like,Interpro:IPR007265,Pfam:PF04136;Note=high_quality_complete_model;	692350	703326	.	.	.
QTL07	T04	M	7392645|F|0-38:T>A-38:T>A	jcf7180001222293	695672	8	3291356	3.17809e-06	0.125	0.0843387	4.18772	ID=WALNUT_00008691-RA;Parent=WALNUT_00008691;Name=WALNUT_00008691-RA;Alias=PREDICTED: conserved oligomeric Golgi complex subunit 3-like,Interpro:IPR007265,Pfam:PF04136;Note=high_quality_complete_model;	692350	703326	.	.	.
QTL07	T06	18	7392645|F|0-38:T>A-38:T>A	jcf7180001222293	695672	8	3291356	1.6782e-05	0.125683	0.0732816	4.09768	ID=WALNUT_00008691-RA;Parent=WALNUT_00008691;Name=WALNUT_00008691-RA;Alias=PREDICTED: conserved oligomeric Golgi complex subunit 3-like,Interpro:IPR007265,Pfam:PF04136;Note=high_quality_complete_model;	692350	703326	.	.	.
QTL07	T03	18	7392645|F|0-38:T>A-38:T>A	jcf7180001222293	695672	8	3291356	3.57791e-05	0.128342	0.0699985	-3.71047	ID=WALNUT_00008691-RA;Parent=WALNUT_00008691;Name=WALNUT_00008691-RA;Alias=PREDICTED: conserved oligomeric Golgi complex subunit 3-like,Interpro:IPR007265,Pfam:PF04136;Note=high_quality_complete_model;	692350	703326	.	.	.
QTL07	T12	17	100006833	jcf7180001222293	743798	8	3339482	2.81555e-05	0.120805	0.12126	0.721635	ID=WALNUT_00008694-RA;Parent=WALNUT_00008694;Name=WALNUT_00008694-RA;Alias=PREDICTED: diacylglycerol kinase A-like,Interpro:IPR000756,Interpro:IPR001206,PANTHER:PTHR11255,PANTHER:PTHR11255:SF35,Pfam:PF00609,Pfam:PF00781;Note=high_quality_complete_model;	739120	744105	.	.	.
QTL07	T12	18	100006833	jcf7180001222293	743798	8	3339482	2.67203e-06	0.125683	0.111596	0.575921	ID=WALNUT_00008694-RA;Parent=WALNUT_00008694;Name=WALNUT_00008694-RA;Alias=PREDICTED: diacylglycerol kinase A-like,Interpro:IPR000756,Interpro:IPR001206,PANTHER:PTHR11255,PANTHER:PTHR11255:SF35,Pfam:PF00609,Pfam:PF00781;Note=high_quality_complete_model;	739120	744105	.	.	.
QTL07	T12	M	100006833	jcf7180001222293	743798	8	3339482	5.68694e-06	0.125	0.10564	0.569451	ID=WALNUT_00008694-RA;Parent=WALNUT_00008694;Name=WALNUT_00008694-RA;Alias=PREDICTED: diacylglycerol kinase A-like,Interpro:IPR000756,Interpro:IPR001206,PANTHER:PTHR11255,PANTHER:PTHR11255:SF35,Pfam:PF00609,Pfam:PF00781;Note=high_quality_complete_model;	739120	744105	.	.	.
QTL07	T06	M	100006833	jcf7180001222293	743798	8	3339482	1.65733e-06	0.125	0.104556	4.38802	ID=WALNUT_00008694-RA;Parent=WALNUT_00008694;Name=WALNUT_00008694-RA;Alias=PREDICTED: diacylglycerol kinase A-like,Interpro:IPR000756,Interpro:IPR001206,PANTHER:PTHR11255,PANTHER:PTHR11255:SF35,Pfam:PF00609,Pfam:PF00781;Note=high_quality_complete_model;	739120	744105	.	.	.
QTL07	T04	M	100006833	jcf7180001222293	743798	8	3339482	3.17809e-06	0.125	0.0843387	4.18772	ID=WALNUT_00008694-RA;Parent=WALNUT_00008694;Name=WALNUT_00008694-RA;Alias=PREDICTED: diacylglycerol kinase A-like,Interpro:IPR000756,Interpro:IPR001206,PANTHER:PTHR11255,PANTHER:PTHR11255:SF35,Pfam:PF00609,Pfam:PF00781;Note=high_quality_complete_model;	739120	744105	.	.	.
QTL07	T06	18	100006833	jcf7180001222293	743798	8	3339482	1.6782e-05	0.125683	0.0732816	4.09768	ID=WALNUT_00008694-RA;Parent=WALNUT_00008694;Name=WALNUT_00008694-RA;Alias=PREDICTED: diacylglycerol kinase A-like,Interpro:IPR000756,Interpro:IPR001206,PANTHER:PTHR11255,PANTHER:PTHR11255:SF35,Pfam:PF00609,Pfam:PF00781;Note=high_quality_complete_model;	739120	744105	.	.	.
QTL07	T03	18	100006833	jcf7180001222293	743798	8	3339482	3.57791e-05	0.128342	0.0699985	-3.71047	ID=WALNUT_00008694-RA;Parent=WALNUT_00008694;Name=WALNUT_00008694-RA;Alias=PREDICTED: diacylglycerol kinase A-like,Interpro:IPR000756,Interpro:IPR001206,PANTHER:PTHR11255,PANTHER:PTHR11255:SF35,Pfam:PF00609,Pfam:PF00781;Note=high_quality_complete_model;	739120	744105	.	.	.
QTL07	T12	17	7410020|F|0-18:A>C-18:A>C	jcf7180001222293	830298	8	3425982	1.39828e-07	0.14094	0.199009	0.749877	ID=WALNUT_00008704-RA;Parent=WALNUT_00008704;Name=WALNUT_00008704-RA;Alias=uninformative,Interpro:IPR000182,Pfam:PF00583;Note=high_quality_complete_model;	831468	837284	.	.	.
QTL07	T12	18	7410020|F|0-18:A>C-18:A>C	jcf7180001222293	830298	8	3425982	4.28828e-08	0.153005	0.155604	0.571721	ID=WALNUT_00008704-RA;Parent=WALNUT_00008704;Name=WALNUT_00008704-RA;Alias=uninformative,Interpro:IPR000182,Pfam:PF00583;Note=high_quality_complete_model;	831468	837284	.	.	.
QTL07	T12	M	7410020|F|0-18:A>C-18:A>C	jcf7180001222293	830298	8	3425982	6.73552e-08	0.152174	0.153293	0.575918	ID=WALNUT_00008704-RA;Parent=WALNUT_00008704;Name=WALNUT_00008704-RA;Alias=uninformative,Interpro:IPR000182,Pfam:PF00583;Note=high_quality_complete_model;	831468	837284	.	.	.
QTL07	T06	17	7410020|F|0-18:A>C-18:A>C	jcf7180001222293	830298	8	3425982	7.0187e-07	0.14094	0.121931	3.74857	ID=WALNUT_00008704-RA;Parent=WALNUT_00008704;Name=WALNUT_00008704-RA;Alias=uninformative,Interpro:IPR000182,Pfam:PF00583;Note=high_quality_complete_model;	831468	837284	.	.	.
QTL07	T06	M	7410020|F|0-18:A>C-18:A>C	jcf7180001222293	830298	8	3425982	2.98522e-07	0.152174	0.120763	3.96741	ID=WALNUT_00008704-RA;Parent=WALNUT_00008704;Name=WALNUT_00008704-RA;Alias=uninformative,Interpro:IPR000182,Pfam:PF00583;Note=high_quality_complete_model;	831468	837284	.	.	.
QTL07	T04	M	7410020|F|0-18:A>C-18:A>C	jcf7180001222293	830298	8	3425982	5.18316e-08	0.152174	0.11791	4.18255	ID=WALNUT_00008704-RA;Parent=WALNUT_00008704;Name=WALNUT_00008704-RA;Alias=uninformative,Interpro:IPR000182,Pfam:PF00583;Note=high_quality_complete_model;	831468	837284	.	.	.
QTL07	T04	17	7410020|F|0-18:A>C-18:A>C	jcf7180001222293	830298	8	3425982	2.70188e-07	0.14094	0.113095	4.61204	ID=WALNUT_00008704-RA;Parent=WALNUT_00008704;Name=WALNUT_00008704-RA;Alias=uninformative,Interpro:IPR000182,Pfam:PF00583;Note=high_quality_complete_model;	831468	837284	.	.	.
QTL07	T06	18	7410020|F|0-18:A>C-18:A>C	jcf7180001222293	830298	8	3425982	1.85076e-07	0.153005	0.110316	4.26489	ID=WALNUT_00008704-RA;Parent=WALNUT_00008704;Name=WALNUT_00008704-RA;Alias=uninformative,Interpro:IPR000182,Pfam:PF00583;Note=high_quality_complete_model;	831468	837284	.	.	.
QTL07	T04	18	7410020|F|0-18:A>C-18:A>C	jcf7180001222293	830298	8	3425982	2.99541e-07	0.153005	0.102341	4.08407	ID=WALNUT_00008704-RA;Parent=WALNUT_00008704;Name=WALNUT_00008704-RA;Alias=uninformative,Interpro:IPR000182,Pfam:PF00583;Note=high_quality_complete_model;	831468	837284	.	.	.
QTL07	T03	M	7410020|F|0-18:A>C-18:A>C	jcf7180001222293	830298	8	3425982	3.37416e-06	0.15508	0.0847186	-2.92276	ID=WALNUT_00008704-RA;Parent=WALNUT_00008704;Name=WALNUT_00008704-RA;Alias=uninformative,Interpro:IPR000182,Pfam:PF00583;Note=high_quality_complete_model;	831468	837284	.	.	.
QTL07	T03	18	7410020|F|0-18:A>C-18:A>C	jcf7180001222293	830298	8	3425982	1.0397e-05	0.15508	0.0801826	-3.38834	ID=WALNUT_00008704-RA;Parent=WALNUT_00008704;Name=WALNUT_00008704-RA;Alias=uninformative,Interpro:IPR000182,Pfam:PF00583;Note=high_quality_complete_model;	831468	837284	.	.	.
QTL07	T05	M	7410020|F|0-18:A>C-18:A>C	jcf7180001222293	830298	8	3425982	2.93506e-06	0.15508	0.0782967	-3.27128	ID=WALNUT_00008704-RA;Parent=WALNUT_00008704;Name=WALNUT_00008704-RA;Alias=uninformative,Interpro:IPR000182,Pfam:PF00583;Note=high_quality_complete_model;	831468	837284	.	.	.
QTL07	T03	17	7410020|F|0-18:A>C-18:A>C	jcf7180001222293	830298	8	3425982	3.75848e-05	0.15508	0.0740041	-2.88816	ID=WALNUT_00008704-RA;Parent=WALNUT_00008704;Name=WALNUT_00008704-RA;Alias=uninformative,Interpro:IPR000182,Pfam:PF00583;Note=high_quality_complete_model;	831468	837284	.	.	.
QTL07	T05	18	7410020|F|0-18:A>C-18:A>C	jcf7180001222293	830298	8	3425982	1.45289e-05	0.15508	0.0729795	-4.11487	ID=WALNUT_00008704-RA;Parent=WALNUT_00008704;Name=WALNUT_00008704-RA;Alias=uninformative,Interpro:IPR000182,Pfam:PF00583;Note=high_quality_complete_model;	831468	837284	.	.	.
QTL07	T05	16	7410020|F|0-18:A>C-18:A>C	jcf7180001222293	830298	8	3425982	2.75632e-05	0.15508	0.0669814	-3.05457	ID=WALNUT_00008704-RA;Parent=WALNUT_00008704;Name=WALNUT_00008704-RA;Alias=uninformative,Interpro:IPR000182,Pfam:PF00583;Note=high_quality_complete_model;	831468	837284	.	.	.
QTL07	T03	16	7410020|F|0-18:A>C-18:A>C	jcf7180001222293	830298	8	3425982	9.43692e-05	0.15508	0.0633801	-2.45363	ID=WALNUT_00008704-RA;Parent=WALNUT_00008704;Name=WALNUT_00008704-RA;Alias=uninformative,Interpro:IPR000182,Pfam:PF00583;Note=high_quality_complete_model;	831468	837284	.	.	.
QTL07	T12	18	100006221	jcf7180001222293	948106	8	3543790	9.8858e-09	0.311475	0.17182	0.39871	ID=WALNUT_00008715-RA;Parent=WALNUT_00008715;Name=WALNUT_00008715-RA;Alias=PREDICTED: acid phosphatase 1-like,Interpro:IPR005519,Pfam:PF03767;Note=high_quality_complete_model;	944311	948737	ID=WALNUT_00008716-RA;Parent=WALNUT_00008716;Name=WALNUT_00008716-RA;Alias=PREDICTED: cucumisin-like,Interpro:IPR000209,Interpro:IPR010259,Pfam:PF00082,Pfam:PF05922;Note=high_quality_partial_model;	950608	953333
QTL07	T12	M	100006221	jcf7180001222293	948106	8	3543790	1.6377e-08	0.309783	0.169086	0.401498	ID=WALNUT_00008715-RA;Parent=WALNUT_00008715;Name=WALNUT_00008715-RA;Alias=PREDICTED: acid phosphatase 1-like,Interpro:IPR005519,Pfam:PF03767;Note=high_quality_complete_model;	944311	948737	ID=WALNUT_00008716-RA;Parent=WALNUT_00008716;Name=WALNUT_00008716-RA;Alias=PREDICTED: cucumisin-like,Interpro:IPR000209,Interpro:IPR010259,Pfam:PF00082,Pfam:PF05922;Note=high_quality_partial_model;	950608	953333
QTL07	T12	17	100006221	jcf7180001222293	948106	8	3543790	9.584e-06	0.308725	0.136484	0.400074	ID=WALNUT_00008715-RA;Parent=WALNUT_00008715;Name=WALNUT_00008715-RA;Alias=PREDICTED: acid phosphatase 1-like,Interpro:IPR005519,Pfam:PF03767;Note=high_quality_complete_model;	944311	948737	ID=WALNUT_00008716-RA;Parent=WALNUT_00008716;Name=WALNUT_00008716-RA;Alias=PREDICTED: cucumisin-like,Interpro:IPR000209,Interpro:IPR010259,Pfam:PF00082,Pfam:PF05922;Note=high_quality_partial_model;	950608	953333
QTL07	T06	M	100006221	jcf7180001222293	948106	8	3543790	1.07492e-07	0.309783	0.130601	2.73845	ID=WALNUT_00008715-RA;Parent=WALNUT_00008715;Name=WALNUT_00008715-RA;Alias=PREDICTED: acid phosphatase 1-like,Interpro:IPR005519,Pfam:PF03767;Note=high_quality_complete_model;	944311	948737	ID=WALNUT_00008716-RA;Parent=WALNUT_00008716;Name=WALNUT_00008716-RA;Alias=PREDICTED: cucumisin-like,Interpro:IPR000209,Interpro:IPR010259,Pfam:PF00082,Pfam:PF05922;Note=high_quality_partial_model;	950608	953333
QTL07	T06	18	100006221	jcf7180001222293	948106	8	3543790	2.48612e-07	0.311475	0.107819	2.8	ID=WALNUT_00008715-RA;Parent=WALNUT_00008715;Name=WALNUT_00008715-RA;Alias=PREDICTED: acid phosphatase 1-like,Interpro:IPR005519,Pfam:PF03767;Note=high_quality_complete_model;	944311	948737	ID=WALNUT_00008716-RA;Parent=WALNUT_00008716;Name=WALNUT_00008716-RA;Alias=PREDICTED: cucumisin-like,Interpro:IPR000209,Interpro:IPR010259,Pfam:PF00082,Pfam:PF05922;Note=high_quality_partial_model;	950608	953333
QTL07	T04	M	100006221	jcf7180001222293	948106	8	3543790	2.99517e-07	0.309783	0.103374	2.59966	ID=WALNUT_00008715-RA;Parent=WALNUT_00008715;Name=WALNUT_00008715-RA;Alias=PREDICTED: acid phosphatase 1-like,Interpro:IPR005519,Pfam:PF03767;Note=high_quality_complete_model;	944311	948737	ID=WALNUT_00008716-RA;Parent=WALNUT_00008716;Name=WALNUT_00008716-RA;Alias=PREDICTED: cucumisin-like,Interpro:IPR000209,Interpro:IPR010259,Pfam:PF00082,Pfam:PF05922;Note=high_quality_partial_model;	950608	953333
QTL07	T04	18	100006221	jcf7180001222293	948106	8	3543790	1.70321e-06	0.311475	0.0884086	2.52076	ID=WALNUT_00008715-RA;Parent=WALNUT_00008715;Name=WALNUT_00008715-RA;Alias=PREDICTED: acid phosphatase 1-like,Interpro:IPR005519,Pfam:PF03767;Note=high_quality_complete_model;	944311	948737	ID=WALNUT_00008716-RA;Parent=WALNUT_00008716;Name=WALNUT_00008716-RA;Alias=PREDICTED: cucumisin-like,Interpro:IPR000209,Interpro:IPR010259,Pfam:PF00082,Pfam:PF05922;Note=high_quality_partial_model;	950608	953333
QTL07	T06	17	100006221	jcf7180001222293	948106	8	3543790	7.94904e-05	0.308725	0.074628	1.89348	ID=WALNUT_00008715-RA;Parent=WALNUT_00008715;Name=WALNUT_00008715-RA;Alias=PREDICTED: acid phosphatase 1-like,Interpro:IPR005519,Pfam:PF03767;Note=high_quality_complete_model;	944311	948737	ID=WALNUT_00008716-RA;Parent=WALNUT_00008716;Name=WALNUT_00008716-RA;Alias=PREDICTED: cucumisin-like,Interpro:IPR000209,Interpro:IPR010259,Pfam:PF00082,Pfam:PF05922;Note=high_quality_partial_model;	950608	953333
QTL07	T03	18	100006221	jcf7180001222293	948106	8	3543790	2.12102e-05	0.31016	0.0742838	-2.18958	ID=WALNUT_00008715-RA;Parent=WALNUT_00008715;Name=WALNUT_00008715-RA;Alias=PREDICTED: acid phosphatase 1-like,Interpro:IPR005519,Pfam:PF03767;Note=high_quality_complete_model;	944311	948737	ID=WALNUT_00008716-RA;Parent=WALNUT_00008716;Name=WALNUT_00008716-RA;Alias=PREDICTED: cucumisin-like,Interpro:IPR000209,Interpro:IPR010259,Pfam:PF00082,Pfam:PF05922;Note=high_quality_partial_model;	950608	953333
QTL07	T05	M	100006221	jcf7180001222293	948106	8	3543790	8.05034e-06	0.31016	0.070979	-2.08951	ID=WALNUT_00008715-RA;Parent=WALNUT_00008715;Name=WALNUT_00008715-RA;Alias=PREDICTED: acid phosphatase 1-like,Interpro:IPR005519,Pfam:PF03767;Note=high_quality_complete_model;	944311	948737	ID=WALNUT_00008716-RA;Parent=WALNUT_00008716;Name=WALNUT_00008716-RA;Alias=PREDICTED: cucumisin-like,Interpro:IPR000209,Interpro:IPR010259,Pfam:PF00082,Pfam:PF05922;Note=high_quality_partial_model;	950608	953333
QTL07	T05	18	100006221	jcf7180001222293	948106	8	3543790	1.90993e-05	0.31016	0.0708497	-2.71625	ID=WALNUT_00008715-RA;Parent=WALNUT_00008715;Name=WALNUT_00008715-RA;Alias=PREDICTED: acid phosphatase 1-like,Interpro:IPR005519,Pfam:PF03767;Note=high_quality_complete_model;	944311	948737	ID=WALNUT_00008716-RA;Parent=WALNUT_00008716;Name=WALNUT_00008716-RA;Alias=PREDICTED: cucumisin-like,Interpro:IPR000209,Interpro:IPR010259,Pfam:PF00082,Pfam:PF05922;Note=high_quality_partial_model;	950608	953333
QTL07	T03	M	100006221	jcf7180001222293	948106	8	3543790	3.03304e-05	0.31016	0.0674461	-1.75311	ID=WALNUT_00008715-RA;Parent=WALNUT_00008715;Name=WALNUT_00008715-RA;Alias=PREDICTED: acid phosphatase 1-like,Interpro:IPR005519,Pfam:PF03767;Note=high_quality_complete_model;	944311	948737	ID=WALNUT_00008716-RA;Parent=WALNUT_00008716;Name=WALNUT_00008716-RA;Alias=PREDICTED: cucumisin-like,Interpro:IPR000209,Interpro:IPR010259,Pfam:PF00082,Pfam:PF05922;Note=high_quality_partial_model;	950608	953333
QTL07	T05	16	100006221	jcf7180001222293	948106	8	3543790	5.50344e-05	0.31016	0.0617477	-1.96339	ID=WALNUT_00008715-RA;Parent=WALNUT_00008715;Name=WALNUT_00008715-RA;Alias=PREDICTED: acid phosphatase 1-like,Interpro:IPR005519,Pfam:PF03767;Note=high_quality_complete_model;	944311	948737	ID=WALNUT_00008716-RA;Parent=WALNUT_00008716;Name=WALNUT_00008716-RA;Alias=PREDICTED: cucumisin-like,Interpro:IPR000209,Interpro:IPR010259,Pfam:PF00082,Pfam:PF05922;Note=high_quality_partial_model;	950608	953333
QTL07	T12	17	12416555|F|0-57:T>A-57:T>A	jcf7180001222293	955299	8	3550983	8.1074e-05	0.221477	0.106611	0.416293	ID=WALNUT_00008717-RA;Parent=WALNUT_00008717;Name=WALNUT_00008717-RA;Alias=uninformative,Interpro:IPR012954,Interpro:IPR022125,Pfam:PF08146,Pfam:PF12397;Note=high_quality_partial_model;	953648	990385	.	.	.
QTL07	T12	18	12416555|F|0-57:T>A-57:T>A	jcf7180001222293	955299	8	3550983	2.46369e-05	0.224044	0.088978	0.344688	ID=WALNUT_00008717-RA;Parent=WALNUT_00008717;Name=WALNUT_00008717-RA;Alias=uninformative,Interpro:IPR012954,Interpro:IPR022125,Pfam:PF08146,Pfam:PF12397;Note=high_quality_partial_model;	953648	990385	.	.	.
QTL07	T12	M	12416555|F|0-57:T>A-57:T>A	jcf7180001222293	955299	8	3550983	6.72837e-05	0.222826	0.0803916	0.332039	ID=WALNUT_00008717-RA;Parent=WALNUT_00008717;Name=WALNUT_00008717-RA;Alias=uninformative,Interpro:IPR012954,Interpro:IPR022125,Pfam:PF08146,Pfam:PF12397;Note=high_quality_partial_model;	953648	990385	.	.	.
QTL07	T06	M	12416555|F|0-57:T>A-57:T>A	jcf7180001222293	955299	8	3550983	9.37141e-05	0.222826	0.067957	2.37605	ID=WALNUT_00008717-RA;Parent=WALNUT_00008717;Name=WALNUT_00008717-RA;Alias=uninformative,Interpro:IPR012954,Interpro:IPR022125,Pfam:PF08146,Pfam:PF12397;Note=high_quality_partial_model;	953648	990385	.	.	.
QTL07	T04	M	12416555|F|0-57:T>A-57:T>A	jcf7180001222293	955299	8	3550983	6.89481e-05	0.222826	0.0605011	2.40474	ID=WALNUT_00008717-RA;Parent=WALNUT_00008717;Name=WALNUT_00008717-RA;Alias=uninformative,Interpro:IPR012954,Interpro:IPR022125,Pfam:PF08146,Pfam:PF12397;Note=high_quality_partial_model;	953648	990385	.	.	.
QTL07	T06	M	100002187	jcf7180001222293	987658	8	3583342	2.48371e-05	0.195652	0.0797513	-2.76212	ID=WALNUT_00008717;Name=WALNUT_00008717;Alias=uninformative,Interpro:IPR012954,Interpro:IPR022125,Pfam:PF08146,Pfam:PF12397;Note=high_quality_partial_model;	953648	990385	ID=WALNUT_00008718;Name=WALNUT_00008718;Alias=PREDICTED: WD repeat-containing protein WRAP73,Interpro:IPR001680,Pfam:PF00400;Note=high_quality_complete_model;	998747	1002679
QTL07	T06	18	100002187	jcf7180001222293	987658	8	3583342	5.62019e-05	0.196721	0.0637639	-2.79507	ID=WALNUT_00008717;Name=WALNUT_00008717;Alias=uninformative,Interpro:IPR012954,Interpro:IPR022125,Pfam:PF08146,Pfam:PF12397;Note=high_quality_partial_model;	953648	990385	ID=WALNUT_00008718;Name=WALNUT_00008718;Alias=PREDICTED: WD repeat-containing protein WRAP73,Interpro:IPR001680,Pfam:PF00400;Note=high_quality_complete_model;	998747	1002679
QTL07	T04	M	100002187	jcf7180001222293	987658	8	3583342	8.33557e-05	0.195652	0.0590686	-2.54304	ID=WALNUT_00008717;Name=WALNUT_00008717;Alias=uninformative,Interpro:IPR012954,Interpro:IPR022125,Pfam:PF08146,Pfam:PF12397;Note=high_quality_partial_model;	953648	990385	ID=WALNUT_00008718;Name=WALNUT_00008718;Alias=PREDICTED: WD repeat-containing protein WRAP73,Interpro:IPR001680,Pfam:PF00400;Note=high_quality_complete_model;	998747	1002679
QTL07	T12	18	100006394	jcf7180001222293	1055819	8	3651503	7.97304e-06	0.142077	0.100371	0.483148	ID=WALNUT_00008723-RA;Parent=WALNUT_00008723;Name=WALNUT_00008723-RA;Alias=Ethylene-responsive transcription factor, putative,Interpro:IPR001471,Pfam:PF00847;Note=high_quality_complete_model;	1056535	1057338	.	.	.
QTL07	T06	M	100006394	jcf7180001222293	1055819	8	3651503	6.40647e-06	0.141304	0.0920431	3.65081	ID=WALNUT_00008723-RA;Parent=WALNUT_00008723;Name=WALNUT_00008723-RA;Alias=Ethylene-responsive transcription factor, putative,Interpro:IPR001471,Pfam:PF00847;Note=high_quality_complete_model;	1056535	1057338	.	.	.
QTL07	T04	M	100006394	jcf7180001222293	1055819	8	3651503	2.75402e-06	0.141304	0.0854751	3.77656	ID=WALNUT_00008723-RA;Parent=WALNUT_00008723;Name=WALNUT_00008723-RA;Alias=Ethylene-responsive transcription factor, putative,Interpro:IPR001471,Pfam:PF00847;Note=high_quality_complete_model;	1056535	1057338	.	.	.
QTL07	T06	18	100006394	jcf7180001222293	1055819	8	3651503	7.29858e-06	0.142077	0.0799431	3.87183	ID=WALNUT_00008723-RA;Parent=WALNUT_00008723;Name=WALNUT_00008723-RA;Alias=Ethylene-responsive transcription factor, putative,Interpro:IPR001471,Pfam:PF00847;Note=high_quality_complete_model;	1056535	1057338	.	.	.
QTL07	T12	M	100006394	jcf7180001222293	1055819	8	3651503	7.90136e-05	0.141304	0.0787836	0.433698	ID=WALNUT_00008723-RA;Parent=WALNUT_00008723;Name=WALNUT_00008723-RA;Alias=Ethylene-responsive transcription factor, putative,Interpro:IPR001471,Pfam:PF00847;Note=high_quality_complete_model;	1056535	1057338	.	.	.
QTL07	T04	18	100006394	jcf7180001222293	1055819	8	3651503	1.89804e-05	0.142077	0.0696451	3.59262	ID=WALNUT_00008723-RA;Parent=WALNUT_00008723;Name=WALNUT_00008723-RA;Alias=Ethylene-responsive transcription factor, putative,Interpro:IPR001471,Pfam:PF00847;Note=high_quality_complete_model;	1056535	1057338	.	.	.
QTL07	T12	M	23442817|F|0-51:T>C-51:T>C	jcf7180001222293	1084259	8	3679943	2.27048e-05	0.0978261	0.0913735	-0.723038	ID=WALNUT_00008728-RA;Parent=WALNUT_00008728;Name=WALNUT_00008728-RA;Alias=PREDICTED: GTP-binding protein YPTM2-like,Interpro:IPR001806,Pfam:PF00071;Note=high_quality_partial_model;	1100709	1103292	ID=WALNUT_00008730-RA;Parent=WALNUT_00008730;Name=WALNUT_00008730-RA;Alias=PREDICTED: hyoscyamine 6-dioxygenase,Interpro:IPR005123,Interpro:IPR026992,Pfam:PF03171,Pfam:PF14226;Note=high_quality_complete_model;	1110956	1113220
QTL07	T12	18	23442817|F|0-51:T>C-51:T>C	jcf7180001222293	1084259	8	3679943	2.84494e-05	0.0983607	0.0875393	-0.698338	ID=WALNUT_00008728-RA;Parent=WALNUT_00008728;Name=WALNUT_00008728-RA;Alias=PREDICTED: GTP-binding protein YPTM2-like,Interpro:IPR001806,Pfam:PF00071;Note=high_quality_partial_model;	1100709	1103292	ID=WALNUT_00008730-RA;Parent=WALNUT_00008730;Name=WALNUT_00008730-RA;Alias=PREDICTED: hyoscyamine 6-dioxygenase,Interpro:IPR005123,Interpro:IPR026992,Pfam:PF03171,Pfam:PF14226;Note=high_quality_complete_model;	1110956	1113220
QTL07	T06	18	23442817|F|0-51:T>C-51:T>C	jcf7180001222293	1084259	8	3679943	6.10028e-05	0.0983607	0.0631252	-5.34483	ID=WALNUT_00008727;Name=WALNUT_00008727;Alias=PREDICTED: polycomb group protein EMBRYONIC FLOWER 2-like,Interpro:IPR019135,Pfam:PF09733;Note=high_quality_partial_model;	1080660	1098882	ID=WALNUT_00008726;Name=WALNUT_00008726;Alias=PREDICTED: zinc finger CCCH domain-containing protein 54,Interpro:IPR000571,Pfam:PF00642;Note=high_quality_complete_model;	1075924	1077474
QTL07	T04	18	23442817|F|0-51:T>C-51:T>C	jcf7180001222293	1084259	8	3679943	5.76977e-05	0.0983607	0.0612219	-5.23247	ID=WALNUT_00008727;Name=WALNUT_00008727;Alias=PREDICTED: polycomb group protein EMBRYONIC FLOWER 2-like,Interpro:IPR019135,Pfam:PF09733;Note=high_quality_partial_model;	1080660	1098882	ID=WALNUT_00008726;Name=WALNUT_00008726;Alias=PREDICTED: zinc finger CCCH domain-containing protein 54,Interpro:IPR000571,Pfam:PF00642;Note=high_quality_complete_model;	1075924	1077474
QTL07	T12	18	23444457|F|0-28:G>A-28:G>A	jcf7180001222293	1104771	8	3700455	1.30282e-06	0.147541	0.119068	0.46632	ID=WALNUT_00008728-RA;Parent=WALNUT_00008728;Name=WALNUT_00008728-RA;Alias=PREDICTED: GTP-binding protein YPTM2-like,Interpro:IPR001806,Pfam:PF00071;Note=high_quality_partial_model;	1100709	1103292	ID=WALNUT_00008730-RA;Parent=WALNUT_00008730;Name=WALNUT_00008730-RA;Alias=PREDICTED: hyoscyamine 6-dioxygenase,Interpro:IPR005123,Interpro:IPR026992,Pfam:PF03171,Pfam:PF14226;Note=high_quality_complete_model;	1110956	1113220
QTL07	T12	M	23444457|F|0-28:G>A-28:G>A	jcf7180001222293	1104771	8	3700455	1.75661e-06	0.146739	0.117977	0.470135	ID=WALNUT_00008728-RA;Parent=WALNUT_00008728;Name=WALNUT_00008728-RA;Alias=PREDICTED: GTP-binding protein YPTM2-like,Interpro:IPR001806,Pfam:PF00071;Note=high_quality_partial_model;	1100709	1103292	ID=WALNUT_00008730-RA;Parent=WALNUT_00008730;Name=WALNUT_00008730-RA;Alias=PREDICTED: hyoscyamine 6-dioxygenase,Interpro:IPR005123,Interpro:IPR026992,Pfam:PF03171,Pfam:PF14226;Note=high_quality_complete_model;	1110956	1113220
QTL07	T12	M	7399353|F|0-13:T>G-13:T>G	jcf7180001222293	1106113	8	3701797	6.44706e-05	0.125	0.0808197	-0.554003	ID=WALNUT_00008728-RA;Parent=WALNUT_00008728;Name=WALNUT_00008728-RA;Alias=PREDICTED: GTP-binding protein YPTM2-like,Interpro:IPR001806,Pfam:PF00071;Note=high_quality_partial_model;	1100709	1103292	ID=WALNUT_00008730-RA;Parent=WALNUT_00008730;Name=WALNUT_00008730-RA;Alias=PREDICTED: hyoscyamine 6-dioxygenase,Interpro:IPR005123,Interpro:IPR026992,Pfam:PF03171,Pfam:PF14226;Note=high_quality_complete_model;	1110956	1113220
QTL07	T12	18	7399353|F|0-13:T>G-13:T>G	jcf7180001222293	1106113	8	3701797	7.18136e-05	0.125683	0.0783597	-0.538812	ID=WALNUT_00008728-RA;Parent=WALNUT_00008728;Name=WALNUT_00008728-RA;Alias=PREDICTED: GTP-binding protein YPTM2-like,Interpro:IPR001806,Pfam:PF00071;Note=high_quality_partial_model;	1100709	1103292	ID=WALNUT_00008730-RA;Parent=WALNUT_00008730;Name=WALNUT_00008730-RA;Alias=PREDICTED: hyoscyamine 6-dioxygenase,Interpro:IPR005123,Interpro:IPR026992,Pfam:PF03171,Pfam:PF14226;Note=high_quality_complete_model;	1110956	1113220
QTL07	T12	18	7399353|F|0-39:G>A-39:G>A	jcf7180001222293	1106139	8	3701823	7.02239e-08	0.117486	0.150222	0.890913	ID=WALNUT_00008728-RA;Parent=WALNUT_00008728;Name=WALNUT_00008728-RA;Alias=PREDICTED: GTP-binding protein YPTM2-like,Interpro:IPR001806,Pfam:PF00071;Note=high_quality_partial_model;	1100709	1103292	ID=WALNUT_00008730-RA;Parent=WALNUT_00008730;Name=WALNUT_00008730-RA;Alias=PREDICTED: hyoscyamine 6-dioxygenase,Interpro:IPR005123,Interpro:IPR026992,Pfam:PF03171,Pfam:PF14226;Note=high_quality_complete_model;	1110956	1113220
QTL07	T12	M	7399353|F|0-39:G>A-39:G>A	jcf7180001222293	1106139	8	3701823	4.99503e-07	0.116848	0.131411	0.844537	ID=WALNUT_00008728-RA;Parent=WALNUT_00008728;Name=WALNUT_00008728-RA;Alias=PREDICTED: GTP-binding protein YPTM2-like,Interpro:IPR001806,Pfam:PF00071;Note=high_quality_partial_model;	1100709	1103292	ID=WALNUT_00008730-RA;Parent=WALNUT_00008730;Name=WALNUT_00008730-RA;Alias=PREDICTED: hyoscyamine 6-dioxygenase,Interpro:IPR005123,Interpro:IPR026992,Pfam:PF03171,Pfam:PF14226;Note=high_quality_complete_model;	1110956	1113220
QTL07	T12	17	7399353|F|0-39:G>A-39:G>A	jcf7180001222293	1106139	8	3701823	2.663e-05	0.110738	0.122039	0.893571	ID=WALNUT_00008728-RA;Parent=WALNUT_00008728;Name=WALNUT_00008728-RA;Alias=PREDICTED: GTP-binding protein YPTM2-like,Interpro:IPR001806,Pfam:PF00071;Note=high_quality_partial_model;	1100709	1103292	ID=WALNUT_00008730-RA;Parent=WALNUT_00008730;Name=WALNUT_00008730-RA;Alias=PREDICTED: hyoscyamine 6-dioxygenase,Interpro:IPR005123,Interpro:IPR026992,Pfam:PF03171,Pfam:PF14226;Note=high_quality_complete_model;	1110956	1113220
QTL07	T06	18	7399353|F|0-39:G>A-39:G>A	jcf7180001222293	1106139	8	3701823	3.528e-07	0.117486	0.104871	6.64711	ID=WALNUT_00008728-RA;Parent=WALNUT_00008728;Name=WALNUT_00008728-RA;Alias=PREDICTED: GTP-binding protein YPTM2-like,Interpro:IPR001806,Pfam:PF00071;Note=high_quality_partial_model;	1100709	1103292	ID=WALNUT_00008730-RA;Parent=WALNUT_00008730;Name=WALNUT_00008730-RA;Alias=PREDICTED: hyoscyamine 6-dioxygenase,Interpro:IPR005123,Interpro:IPR026992,Pfam:PF03171,Pfam:PF14226;Note=high_quality_complete_model;	1110956	1113220
QTL07	T06	17	7399353|F|0-39:G>A-39:G>A	jcf7180001222293	1106139	8	3701823	3.88414e-06	0.110738	0.104366	5.34167	ID=WALNUT_00008728-RA;Parent=WALNUT_00008728;Name=WALNUT_00008728-RA;Alias=PREDICTED: GTP-binding protein YPTM2-like,Interpro:IPR001806,Pfam:PF00071;Note=high_quality_partial_model;	1100709	1103292	ID=WALNUT_00008730-RA;Parent=WALNUT_00008730;Name=WALNUT_00008730-RA;Alias=PREDICTED: hyoscyamine 6-dioxygenase,Interpro:IPR005123,Interpro:IPR026992,Pfam:PF03171,Pfam:PF14226;Note=high_quality_complete_model;	1110956	1113220
QTL07	T04	M	7399353|F|0-39:G>A-39:G>A	jcf7180001222293	1106139	8	3701823	3.43794e-07	0.116848	0.102245	6.20641	ID=WALNUT_00008728-RA;Parent=WALNUT_00008728;Name=WALNUT_00008728-RA;Alias=PREDICTED: GTP-binding protein YPTM2-like,Interpro:IPR001806,Pfam:PF00071;Note=high_quality_partial_model;	1100709	1103292	ID=WALNUT_00008730-RA;Parent=WALNUT_00008730;Name=WALNUT_00008730-RA;Alias=PREDICTED: hyoscyamine 6-dioxygenase,Interpro:IPR005123,Interpro:IPR026992,Pfam:PF03171,Pfam:PF14226;Note=high_quality_complete_model;	1110956	1113220
QTL07	T06	M	7399353|F|0-39:G>A-39:G>A	jcf7180001222293	1106139	8	3701823	2.16019e-06	0.116848	0.102084	5.79072	ID=WALNUT_00008728-RA;Parent=WALNUT_00008728;Name=WALNUT_00008728-RA;Alias=PREDICTED: GTP-binding protein YPTM2-like,Interpro:IPR001806,Pfam:PF00071;Note=high_quality_partial_model;	1100709	1103292	ID=WALNUT_00008730-RA;Parent=WALNUT_00008730;Name=WALNUT_00008730-RA;Alias=PREDICTED: hyoscyamine 6-dioxygenase,Interpro:IPR005123,Interpro:IPR026992,Pfam:PF03171,Pfam:PF14226;Note=high_quality_complete_model;	1110956	1113220
QTL07	T04	17	7399353|F|0-39:G>A-39:G>A	jcf7180001222293	1106139	8	3701823	1.17099e-06	0.110738	0.0999576	6.66444	ID=WALNUT_00008728-RA;Parent=WALNUT_00008728;Name=WALNUT_00008728-RA;Alias=PREDICTED: GTP-binding protein YPTM2-like,Interpro:IPR001806,Pfam:PF00071;Note=high_quality_partial_model;	1100709	1103292	ID=WALNUT_00008730-RA;Parent=WALNUT_00008730;Name=WALNUT_00008730-RA;Alias=PREDICTED: hyoscyamine 6-dioxygenase,Interpro:IPR005123,Interpro:IPR026992,Pfam:PF03171,Pfam:PF14226;Note=high_quality_complete_model;	1110956	1113220
QTL07	T04	18	7399353|F|0-39:G>A-39:G>A	jcf7180001222293	1106139	8	3701823	5.03748e-07	0.117486	0.098139	6.39271	ID=WALNUT_00008728-RA;Parent=WALNUT_00008728;Name=WALNUT_00008728-RA;Alias=PREDICTED: GTP-binding protein YPTM2-like,Interpro:IPR001806,Pfam:PF00071;Note=high_quality_partial_model;	1100709	1103292	ID=WALNUT_00008730-RA;Parent=WALNUT_00008730;Name=WALNUT_00008730-RA;Alias=PREDICTED: hyoscyamine 6-dioxygenase,Interpro:IPR005123,Interpro:IPR026992,Pfam:PF03171,Pfam:PF14226;Note=high_quality_complete_model;	1110956	1113220
QTL07	T03	M	7399353|F|0-39:G>A-39:G>A	jcf7180001222293	1106139	8	3701823	6.14392e-05	0.117647	0.0620161	-4.03618	ID=WALNUT_00008728-RA;Parent=WALNUT_00008728;Name=WALNUT_00008728-RA;Alias=PREDICTED: GTP-binding protein YPTM2-like,Interpro:IPR001806,Pfam:PF00071;Note=high_quality_partial_model;	1100709	1103292	ID=WALNUT_00008730-RA;Parent=WALNUT_00008730;Name=WALNUT_00008730-RA;Alias=PREDICTED: hyoscyamine 6-dioxygenase,Interpro:IPR005123,Interpro:IPR026992,Pfam:PF03171,Pfam:PF14226;Note=high_quality_complete_model;	1110956	1113220
QTL07	T12	18	12413863	jcf7180001222293	1108030	8	3703714	7.37868e-06	0.191257	0.101161	0.399879	ID=WALNUT_00008728-RA;Parent=WALNUT_00008728;Name=WALNUT_00008728-RA;Alias=PREDICTED: GTP-binding protein YPTM2-like,Interpro:IPR001806,Pfam:PF00071;Note=high_quality_partial_model;	1100709	1103292	ID=WALNUT_00008730-RA;Parent=WALNUT_00008730;Name=WALNUT_00008730-RA;Alias=PREDICTED: hyoscyamine 6-dioxygenase,Interpro:IPR005123,Interpro:IPR026992,Pfam:PF03171,Pfam:PF14226;Note=high_quality_complete_model;	1110956	1113220
QTL07	T12	M	12413863	jcf7180001222293	1108030	8	3703714	1.09345e-05	0.190217	0.098866	0.400738	ID=WALNUT_00008728-RA;Parent=WALNUT_00008728;Name=WALNUT_00008728-RA;Alias=PREDICTED: GTP-binding protein YPTM2-like,Interpro:IPR001806,Pfam:PF00071;Note=high_quality_partial_model;	1100709	1103292	ID=WALNUT_00008730-RA;Parent=WALNUT_00008730;Name=WALNUT_00008730-RA;Alias=PREDICTED: hyoscyamine 6-dioxygenase,Interpro:IPR005123,Interpro:IPR026992,Pfam:PF03171,Pfam:PF14226;Note=high_quality_complete_model;	1110956	1113220
QTL07	T12	M	7387076	jcf7180001222293	1112888	8	3708572	2.60675e-08	0.184783	0.163863	0.500591	ID=WALNUT_00008728-RA;Parent=WALNUT_00008728;Name=WALNUT_00008728-RA;Alias=PREDICTED: GTP-binding protein YPTM2-like,Interpro:IPR001806,Pfam:PF00071;Note=high_quality_partial_model;	1100709	1103292	ID=WALNUT_00008730-RA;Parent=WALNUT_00008730;Name=WALNUT_00008730-RA;Alias=PREDICTED: hyoscyamine 6-dioxygenase,Interpro:IPR005123,Interpro:IPR026992,Pfam:PF03171,Pfam:PF14226;Note=high_quality_complete_model;	1110956	1113220
QTL07	T12	18	7387076	jcf7180001222293	1112888	8	3708572	2.07666e-08	0.185792	0.163579	0.492803	ID=WALNUT_00008728-RA;Parent=WALNUT_00008728;Name=WALNUT_00008728-RA;Alias=PREDICTED: GTP-binding protein YPTM2-like,Interpro:IPR001806,Pfam:PF00071;Note=high_quality_partial_model;	1100709	1103292	ID=WALNUT_00008730-RA;Parent=WALNUT_00008730;Name=WALNUT_00008730-RA;Alias=PREDICTED: hyoscyamine 6-dioxygenase,Interpro:IPR005123,Interpro:IPR026992,Pfam:PF03171,Pfam:PF14226;Note=high_quality_complete_model;	1110956	1113220
QTL07	T12	18	7402465|F|0-67:G>A-67:G>A	jcf7180001222293	1163367	8	3759051	2.4534e-06	0.0737705	0.11248	0.85798	ID=WALNUT_00008728-RA;Parent=WALNUT_00008728;Name=WALNUT_00008728-RA;Alias=PREDICTED: GTP-binding protein YPTM2-like,Interpro:IPR001806,Pfam:PF00071;Note=high_quality_partial_model;	1100709	1103292	ID=WALNUT_00008730-RA;Parent=WALNUT_00008730;Name=WALNUT_00008730-RA;Alias=PREDICTED: hyoscyamine 6-dioxygenase,Interpro:IPR005123,Interpro:IPR026992,Pfam:PF03171,Pfam:PF14226;Note=high_quality_complete_model;	1110956	1113220
QTL07	T12	M	7402465|F|0-67:G>A-67:G>A	jcf7180001222293	1163367	8	3759051	3.35383e-06	0.0733696	0.11116	0.86368	ID=WALNUT_00008728-RA;Parent=WALNUT_00008728;Name=WALNUT_00008728-RA;Alias=PREDICTED: GTP-binding protein YPTM2-like,Interpro:IPR001806,Pfam:PF00071;Note=high_quality_partial_model;	1100709	1103292	ID=WALNUT_00008730-RA;Parent=WALNUT_00008730;Name=WALNUT_00008730-RA;Alias=PREDICTED: hyoscyamine 6-dioxygenase,Interpro:IPR005123,Interpro:IPR026992,Pfam:PF03171,Pfam:PF14226;Note=high_quality_complete_model;	1110956	1113220
QTL07	T12	18	7397034	jcf7180001222293	1183791	8	3779475	2.48736e-09	0.229508	0.18735	0.456526	ID=WALNUT_00008736-RA;Parent=WALNUT_00008736;Name=WALNUT_00008736-RA;Alias=uninformative,Interpro:IPR003397,Pfam:PF02466;Note=high_quality_partial_model;	1183507	1188249	.	.	.
QTL07	T12	M	7397034	jcf7180001222293	1183791	8	3779475	6.25512e-09	0.228261	0.18	0.454588	ID=WALNUT_00008736-RA;Parent=WALNUT_00008736;Name=WALNUT_00008736-RA;Alias=uninformative,Interpro:IPR003397,Pfam:PF02466;Note=high_quality_partial_model;	1183507	1188249	.	.	.
QTL07	T12	17	7397034	jcf7180001222293	1183791	8	3779475	1.00597e-06	0.234899	0.169275	0.483247	ID=WALNUT_00008736-RA;Parent=WALNUT_00008736;Name=WALNUT_00008736-RA;Alias=uninformative,Interpro:IPR003397,Pfam:PF02466;Note=high_quality_partial_model;	1183507	1188249	.	.	.
QTL07	T05	18	7397034	jcf7180001222293	1183791	8	3779475	9.76086e-08	0.235294	0.113434	-3.70925	ID=WALNUT_00008736-RA;Parent=WALNUT_00008736;Name=WALNUT_00008736-RA;Alias=uninformative,Interpro:IPR003397,Pfam:PF02466;Note=high_quality_partial_model;	1183507	1188249	.	.	.
QTL07	T06	M	7397034	jcf7180001222293	1183791	8	3779475	2.54018e-06	0.228261	0.100578	2.6345	ID=WALNUT_00008736-RA;Parent=WALNUT_00008736;Name=WALNUT_00008736-RA;Alias=uninformative,Interpro:IPR003397,Pfam:PF02466;Note=high_quality_partial_model;	1183507	1188249	.	.	.
QTL07	T05	M	7397034	jcf7180001222293	1183791	8	3779475	1.76189e-07	0.235294	0.0992469	-2.65649	ID=WALNUT_00008736-RA;Parent=WALNUT_00008736;Name=WALNUT_00008736-RA;Alias=uninformative,Interpro:IPR003397,Pfam:PF02466;Note=high_quality_partial_model;	1183507	1188249	.	.	.
QTL07	T03	18	7397034	jcf7180001222293	1183791	8	3779475	4.40463e-06	0.235294	0.0873717	-2.54796	ID=WALNUT_00008736-RA;Parent=WALNUT_00008736;Name=WALNUT_00008736-RA;Alias=uninformative,Interpro:IPR003397,Pfam:PF02466;Note=high_quality_partial_model;	1183507	1188249	.	.	.
QTL07	T05	17	7397034	jcf7180001222293	1183791	8	3779475	6.5621e-06	0.235294	0.0812772	-2.13536	ID=WALNUT_00008736-RA;Parent=WALNUT_00008736;Name=WALNUT_00008736-RA;Alias=uninformative,Interpro:IPR003397,Pfam:PF02466;Note=high_quality_partial_model;	1183507	1188249	.	.	.
QTL07	T04	M	7397034	jcf7180001222293	1183791	8	3779475	6.4726e-06	0.228261	0.0787294	2.48145	ID=WALNUT_00008736-RA;Parent=WALNUT_00008736;Name=WALNUT_00008736-RA;Alias=uninformative,Interpro:IPR003397,Pfam:PF02466;Note=high_quality_partial_model;	1183507	1188249	.	.	.
QTL07	T03	16	7397034	jcf7180001222293	1183791	8	3779475	1.72157e-05	0.235294	0.077515	-1.96185	ID=WALNUT_00008736-RA;Parent=WALNUT_00008736;Name=WALNUT_00008736-RA;Alias=uninformative,Interpro:IPR003397,Pfam:PF02466;Note=high_quality_partial_model;	1183507	1188249	.	.	.
QTL07	T03	M	7397034	jcf7180001222293	1183791	8	3779475	8.8255e-06	0.235294	0.0770868	-2.00442	ID=WALNUT_00008736-RA;Parent=WALNUT_00008736;Name=WALNUT_00008736-RA;Alias=uninformative,Interpro:IPR003397,Pfam:PF02466;Note=high_quality_partial_model;	1183507	1188249	.	.	.
QTL07	T05	16	7397034	jcf7180001222293	1183791	8	3779475	1.66051e-05	0.235294	0.0708532	-2.27509	ID=WALNUT_00008736-RA;Parent=WALNUT_00008736;Name=WALNUT_00008736-RA;Alias=uninformative,Interpro:IPR003397,Pfam:PF02466;Note=high_quality_partial_model;	1183507	1188249	.	.	.
QTL07	T06	18	7397034	jcf7180001222293	1183791	8	3779475	3.10962e-05	0.229508	0.0684017	2.43223	ID=WALNUT_00008736-RA;Parent=WALNUT_00008736;Name=WALNUT_00008736-RA;Alias=uninformative,Interpro:IPR003397,Pfam:PF02466;Note=high_quality_partial_model;	1183507	1188249	.	.	.
QTL07	T04	18	7397034	jcf7180001222293	1183791	8	3779475	6.60433e-05	0.229508	0.0602088	2.2688	ID=WALNUT_00008736-RA;Parent=WALNUT_00008736;Name=WALNUT_00008736-RA;Alias=uninformative,Interpro:IPR003397,Pfam:PF02466;Note=high_quality_partial_model;	1183507	1188249	.	.	.
QTL07	T12	M	7399442|F|0-45:T>A-45:T>A	jcf7180001222293	1221626	8	3817310	7.16231e-07	0.125	0.127537	0.52289	ID=WALNUT_00008749-RA;Parent=WALNUT_00008749;Name=WALNUT_00008749-RA;Alias=uninformative,Interpro:IPR001380,Pfam:PF01294;Note=high_quality_complete_model;	1261593	1262845	.	.	.
QTL07	T12	18	7399442|F|0-45:T>A-45:T>A	jcf7180001222293	1221626	8	3817310	5.96476e-07	0.125683	0.127281	0.5148	ID=WALNUT_00008749-RA;Parent=WALNUT_00008749;Name=WALNUT_00008749-RA;Alias=uninformative,Interpro:IPR001380,Pfam:PF01294;Note=high_quality_complete_model;	1261593	1262845	.	.	.
QTL07	T12	18	7409754|F|0-24:A>T-24:A>T	jcf7180001222293	1259125	8	3854809	3.69017e-06	0.45082	0.108263	-0.795778	ID=WALNUT_00008749-RA;Parent=WALNUT_00008749;Name=WALNUT_00008749-RA;Alias=uninformative,Interpro:IPR001380,Pfam:PF01294;Note=high_quality_complete_model;	1261593	1262845	.	.	.
QTL07	T12	M	7409754|F|0-24:A>T-24:A>T	jcf7180001222293	1259125	8	3854809	8.13542e-06	0.453804	0.101922	-0.780454	ID=WALNUT_00008749-RA;Parent=WALNUT_00008749;Name=WALNUT_00008749-RA;Alias=uninformative,Interpro:IPR001380,Pfam:PF01294;Note=high_quality_complete_model;	1261593	1262845	.	.	.
QTL07	T05	M	7409754|F|0-24:A>T-24:A>T	jcf7180001222293	1259125	8	3854809	2.15116e-05	0.451872	0.0639542	5.03298	ID=WALNUT_00008749-RA;Parent=WALNUT_00008749;Name=WALNUT_00008749-RA;Alias=uninformative,Interpro:IPR001380,Pfam:PF01294;Note=high_quality_complete_model;	1261593	1262845	.	.	.
QTL07	T05	16	7409754|F|0-24:A>T-24:A>T	jcf7180001222293	1259125	8	3854809	7.22266e-05	0.451872	0.059706	4.82585	ID=WALNUT_00008749-RA;Parent=WALNUT_00008749;Name=WALNUT_00008749-RA;Alias=uninformative,Interpro:IPR001380,Pfam:PF01294;Note=high_quality_complete_model;	1261593	1262845	.	.	.
QTL07	T05	18	7409754|F|0-24:A>T-24:A>T	jcf7180001222293	1259125	8	3854809	9.70491e-05	0.451872	0.0583785	6.20374	ID=WALNUT_00008749-RA;Parent=WALNUT_00008749;Name=WALNUT_00008749-RA;Alias=uninformative,Interpro:IPR001380,Pfam:PF01294;Note=high_quality_complete_model;	1261593	1262845	.	.	.
QTL07	T12	17	7403592|F|0-17:T>C-17:T>C	jcf7180001222293	1260653	8	3856337	4.3586e-06	0.0604027	0.147803	1.31767	ID=WALNUT_00008749-RA;Parent=WALNUT_00008749;Name=WALNUT_00008749-RA;Alias=uninformative,Interpro:IPR001380,Pfam:PF01294;Note=high_quality_complete_model;	1261593	1262845	.	.	.
QTL07	T06	M	7403592|F|0-17:T>C-17:T>C	jcf7180001222293	1260653	8	3856337	8.21806e-08	0.0625	0.133209	8.58789	ID=WALNUT_00008749-RA;Parent=WALNUT_00008749;Name=WALNUT_00008749-RA;Alias=uninformative,Interpro:IPR001380,Pfam:PF01294;Note=high_quality_complete_model;	1261593	1262845	.	.	.
QTL07	T04	M	7403592|F|0-17:T>C-17:T>C	jcf7180001222293	1260653	8	3856337	5.80516e-08	0.0625	0.11696	8.53198	ID=WALNUT_00008749-RA;Parent=WALNUT_00008749;Name=WALNUT_00008749-RA;Alias=uninformative,Interpro:IPR001380,Pfam:PF01294;Note=high_quality_complete_model;	1261593	1262845	.	.	.
QTL07	T12	18	7403592|F|0-17:T>C-17:T>C	jcf7180001222293	1260653	8	3856337	3.21223e-06	0.0628415	0.109693	0.990695	ID=WALNUT_00008749-RA;Parent=WALNUT_00008749;Name=WALNUT_00008749-RA;Alias=uninformative,Interpro:IPR001380,Pfam:PF01294;Note=high_quality_complete_model;	1261593	1262845	.	.	.
QTL07	T12	M	7403592|F|0-17:T>C-17:T>C	jcf7180001222293	1260653	8	3856337	4.81197e-06	0.0625	0.107382	0.997381	ID=WALNUT_00008749-RA;Parent=WALNUT_00008749;Name=WALNUT_00008749-RA;Alias=uninformative,Interpro:IPR001380,Pfam:PF01294;Note=high_quality_complete_model;	1261593	1262845	.	.	.
QTL07	T06	18	7403592|F|0-17:T>C-17:T>C	jcf7180001222293	1260653	8	3856337	3.30689e-07	0.0628415	0.105415	8.49792	ID=WALNUT_00008749-RA;Parent=WALNUT_00008749;Name=WALNUT_00008749-RA;Alias=uninformative,Interpro:IPR001380,Pfam:PF01294;Note=high_quality_complete_model;	1261593	1262845	.	.	.
QTL07	T06	17	7403592|F|0-17:T>C-17:T>C	jcf7180001222293	1260653	8	3856337	9.49376e-06	0.0604027	0.0953921	6.65416	ID=WALNUT_00008749-RA;Parent=WALNUT_00008749;Name=WALNUT_00008749-RA;Alias=uninformative,Interpro:IPR001380,Pfam:PF01294;Note=high_quality_complete_model;	1261593	1262845	.	.	.
QTL07	T04	18	7403592|F|0-17:T>C-17:T>C	jcf7180001222293	1260653	8	3856337	1.17927e-06	0.0628415	0.0913276	7.86447	ID=WALNUT_00008749-RA;Parent=WALNUT_00008749;Name=WALNUT_00008749-RA;Alias=uninformative,Interpro:IPR001380,Pfam:PF01294;Note=high_quality_complete_model;	1261593	1262845	.	.	.
QTL07	T04	17	7403592|F|0-17:T>C-17:T>C	jcf7180001222293	1260653	8	3856337	3.88636e-06	0.0604027	0.0894469	8.24919	ID=WALNUT_00008749-RA;Parent=WALNUT_00008749;Name=WALNUT_00008749-RA;Alias=uninformative,Interpro:IPR001380,Pfam:PF01294;Note=high_quality_complete_model;	1261593	1262845	.	.	.
QTL07	T05	18	7403592|F|0-17:T>C-17:T>C	jcf7180001222293	1260653	8	3856337	8.11949e-05	0.0641711	0.0597308	-7.63961	ID=WALNUT_00008749-RA;Parent=WALNUT_00008749;Name=WALNUT_00008749-RA;Alias=uninformative,Interpro:IPR001380,Pfam:PF01294;Note=high_quality_complete_model;	1261593	1262845	.	.	.
QTL07	T06	M	7407180	jcf7180001222293	1267818	8	3863502	3.19931e-05	0.266304	0.077483	2.47894	ID=WALNUT_00008749-RA;Parent=WALNUT_00008749;Name=WALNUT_00008749-RA;Alias=uninformative,Interpro:IPR001380,Pfam:PF01294;Note=high_quality_complete_model;	1261593	1262845	.	.	.
QTL07	T04	M	7407180	jcf7180001222293	1267818	8	3863502	2.04019e-05	0.266304	0.0697998	2.52616	ID=WALNUT_00008749-RA;Parent=WALNUT_00008749;Name=WALNUT_00008749-RA;Alias=uninformative,Interpro:IPR001380,Pfam:PF01294;Note=high_quality_complete_model;	1261593	1262845	.	.	.
QTL07	T12	M	7409574|F|0-52:G>T-52:G>T	jcf7180001217279	37707	8	3930844	6.79414e-07	0.152174	0.128103	-0.559034	ID=WALNUT_00027527;Name=WALNUT_00027527;Alias=14-3-3 protein, putative,Interpro:IPR023410,Pfam:PF00244;Note=high_quality_complete_model;	38110	39975	.	.	.
QTL07	T12	17	7409574|F|0-52:G>T-52:G>T	jcf7180001217279	37707	8	3930844	3.32657e-05	0.127517	0.11893	-0.622621	ID=WALNUT_00027527;Name=WALNUT_00027527;Alias=14-3-3 protein, putative,Interpro:IPR023410,Pfam:PF00244;Note=high_quality_complete_model;	38110	39975	.	.	.
QTL07	T12	18	7409574|F|0-52:G>T-52:G>T	jcf7180001217279	37707	8	3930844	1.68709e-06	0.153005	0.116371	-0.525114	ID=WALNUT_00027527;Name=WALNUT_00027527;Alias=14-3-3 protein, putative,Interpro:IPR023410,Pfam:PF00244;Note=high_quality_complete_model;	38110	39975	.	.	.
QTL07	T12	M	100033802|F|0-21:T>A-21:T>A	jcf7180001222022	7541	8	NA	1.66832e-08	0.0842391	0.168877	1.07538	ID=WALNUT_00028550-RA;Parent=WALNUT_00028550;Name=WALNUT_00028550-RA;Alias=VQ motif-containing family protein,Interpro:IPR008889,Pfam:PF05678;Note=high_quality_complete_model;	10786	12015	.	.	.
QTL07	T12	17	100006855	NA	NA	8	NA	1.41146e-06	0.100671	0.164268	0.828408	.	.	.	.	.	.
QTL07	T12	18	100033802|F|0-21:T>A-21:T>A	jcf7180001222022	7541	8	NA	7.77377e-08	0.0846995	0.149117	0.997393	ID=WALNUT_00028550-RA;Parent=WALNUT_00028550;Name=WALNUT_00028550-RA;Alias=VQ motif-containing family protein,Interpro:IPR008889,Pfam:PF05678;Note=high_quality_complete_model;	10786	12015	.	.	.
QTL07	T06	M	100006855	NA	NA	8	NA	3.91149e-08	0.103261	0.140469	5.01419	.	.	.	.	.	.
QTL07	T12	18	23443072|F|0-21:T>A-21:T>A	jcf7180001220569	26267	8	NA	1.78807e-07	0.295082	0.140119	0.52559	ID=WALNUT_00027446;Name=WALNUT_00027446;Alias=PREDICTED: pumilio homolog 5,Interpro:IPR001313,Interpro:IPR012940,Pfam:PF00806,Pfam:PF07990;Note=high_quality_partial_model;	20149	27681	.	.	.
QTL07	T12	18	100006855	NA	NA	8	NA	3.51549e-07	0.103825	0.132889	0.619867	.	.	.	.	.	.
QTL07	T12	M	100006855	NA	NA	8	NA	8.72189e-07	0.103261	0.125428	0.612599	.	.	.	.	.	.
QTL07	T12	18	12413487	NA	NA	8	NA	7.16718e-07	0.180328	0.125342	0.451064	.	.	.	.	.	.
QTL07	T12	18	12418605|F|0-7:A>G-7:A>G	jcf7180001215471	44853	8	NA	8.5844e-07	0.480874	0.123443	-0.386391	ID=WALNUT_00024410-RA;Parent=WALNUT_00024410;Name=WALNUT_00024410-RA;Alias=PREDICTED: exportin-1 isoform 3,Interpro:IPR001494,Interpro:IPR013598,Interpro:IPR014877,Pfam:PF03810,Pfam:PF08389,Pfam:PF08767;Note=high_quality_partial_model;	28338	55167	.	.	.
QTL07	T12	M	23443072|F|0-21:T>A-21:T>A	jcf7180001220569	26267	8	NA	1.17052e-06	0.293478	0.122288	0.493792	ID=WALNUT_00027446;Name=WALNUT_00027446;Alias=PREDICTED: pumilio homolog 5,Interpro:IPR001313,Interpro:IPR012940,Pfam:PF00806,Pfam:PF07990;Note=high_quality_partial_model;	20149	27681	.	.	.
QTL07	T12	M	12413487	NA	NA	8	NA	1.20387e-06	0.179348	0.121989	0.450554	.	.	.	.	.	.
QTL07	T04	M	100006855	NA	NA	8	NA	6.02731e-08	0.103261	0.116646	4.84417	.	.	.	.	.	.
QTL07	T06	18	100006855	NA	NA	8	NA	1.31575e-07	0.103825	0.113215	4.99957	.	.	.	.	.	.
QTL08	T06	17	100033978|F|0-67:A>G-67:A>G	jcf7180001215245	190672	8	4413427	9.85086e-07	0.231544	0.118411	-4.27614	ID=WALNUT_00018132-RA;Parent=WALNUT_00018132;Name=WALNUT_00018132-RA;Alias=PREDICTED: BEACH domain-containing protein lvsC-like,Interpro:IPR000409,Interpro:IPR001680,Interpro:IPR023362,Pfam:PF00400,Pfam:PF02138,Pfam:PF13385,Pfam:PF14844;Note=high_quality_partial_model;	189903	232401	.	.	.
QTL08	T12	17	100033978|F|0-67:A>G-67:A>G	jcf7180001215245	190672	8	4413427	3.9321e-05	0.231544	0.116601	-0.676415	ID=WALNUT_00018132-RA;Parent=WALNUT_00018132;Name=WALNUT_00018132-RA;Alias=PREDICTED: BEACH domain-containing protein lvsC-like,Interpro:IPR000409,Interpro:IPR001680,Interpro:IPR023362,Pfam:PF00400,Pfam:PF02138,Pfam:PF13385,Pfam:PF14844;Note=high_quality_partial_model;	189903	232401	.	.	.
QTL08	T12	18	100033978|F|0-67:A>G-67:A>G	jcf7180001215245	190672	8	4413427	4.11543e-06	0.215847	0.10714	-0.603192	ID=WALNUT_00018132-RA;Parent=WALNUT_00018132;Name=WALNUT_00018132-RA;Alias=PREDICTED: BEACH domain-containing protein lvsC-like,Interpro:IPR000409,Interpro:IPR001680,Interpro:IPR023362,Pfam:PF00400,Pfam:PF02138,Pfam:PF13385,Pfam:PF14844;Note=high_quality_partial_model;	189903	232401	.	.	.
QTL08	T12	M	100033978|F|0-67:A>G-67:A>G	jcf7180001215245	190672	8	4413427	5.39549e-06	0.214674	0.106188	-0.608446	ID=WALNUT_00018132-RA;Parent=WALNUT_00018132;Name=WALNUT_00018132-RA;Alias=PREDICTED: BEACH domain-containing protein lvsC-like,Interpro:IPR000409,Interpro:IPR001680,Interpro:IPR023362,Pfam:PF00400,Pfam:PF02138,Pfam:PF13385,Pfam:PF14844;Note=high_quality_partial_model;	189903	232401	.	.	.
QTL08	T04	17	100033978|F|0-67:A>G-67:A>G	jcf7180001215245	190672	8	4413427	3.2683e-06	0.231544	0.0909512	-4.85267	ID=WALNUT_00018132-RA;Parent=WALNUT_00018132;Name=WALNUT_00018132-RA;Alias=PREDICTED: BEACH domain-containing protein lvsC-like,Interpro:IPR000409,Interpro:IPR001680,Interpro:IPR023362,Pfam:PF00400,Pfam:PF02138,Pfam:PF13385,Pfam:PF14844;Note=high_quality_partial_model;	189903	232401	.	.	.
QTL08	T06	M	100033978|F|0-67:A>G-67:A>G	jcf7180001215245	190672	8	4413427	1.74093e-05	0.214674	0.0829501	-4.182	ID=WALNUT_00018132-RA;Parent=WALNUT_00018132;Name=WALNUT_00018132-RA;Alias=PREDICTED: BEACH domain-containing protein lvsC-like,Interpro:IPR000409,Interpro:IPR001680,Interpro:IPR023362,Pfam:PF00400,Pfam:PF02138,Pfam:PF13385,Pfam:PF14844;Note=high_quality_partial_model;	189903	232401	.	.	.
QTL08	T04	18	100033978|F|0-67:A>G-67:A>G	jcf7180001215245	190672	8	4413427	5.13586e-06	0.215847	0.0797358	-4.60987	ID=WALNUT_00018132-RA;Parent=WALNUT_00018132;Name=WALNUT_00018132-RA;Alias=PREDICTED: BEACH domain-containing protein lvsC-like,Interpro:IPR000409,Interpro:IPR001680,Interpro:IPR023362,Pfam:PF00400,Pfam:PF02138,Pfam:PF13385,Pfam:PF14844;Note=high_quality_partial_model;	189903	232401	.	.	.
QTL08	T04	M	100033978|F|0-67:A>G-67:A>G	jcf7180001215245	190672	8	4413427	6.44943e-06	0.214674	0.0787575	-4.36149	ID=WALNUT_00018132-RA;Parent=WALNUT_00018132;Name=WALNUT_00018132-RA;Alias=PREDICTED: BEACH domain-containing protein lvsC-like,Interpro:IPR000409,Interpro:IPR001680,Interpro:IPR023362,Pfam:PF00400,Pfam:PF02138,Pfam:PF13385,Pfam:PF14844;Note=high_quality_partial_model;	189903	232401	.	.	.
QTL08	T06	18	100033978|F|0-67:A>G-67:A>G	jcf7180001215245	190672	8	4413427	1.77012e-05	0.215847	0.0728578	-4.43221	ID=WALNUT_00018132-RA;Parent=WALNUT_00018132;Name=WALNUT_00018132-RA;Alias=PREDICTED: BEACH domain-containing protein lvsC-like,Interpro:IPR000409,Interpro:IPR001680,Interpro:IPR023362,Pfam:PF00400,Pfam:PF02138,Pfam:PF13385,Pfam:PF14844;Note=high_quality_partial_model;	189903	232401	.	.	.
QTL08	T03	M	100033978|F|0-67:A>G-67:A>G	jcf7180001215245	190672	8	4413427	8.91949e-05	0.21123	0.0591736	3.08214	ID=WALNUT_00018132-RA;Parent=WALNUT_00018132;Name=WALNUT_00018132-RA;Alias=PREDICTED: BEACH domain-containing protein lvsC-like,Interpro:IPR000409,Interpro:IPR001680,Interpro:IPR023362,Pfam:PF00400,Pfam:PF02138,Pfam:PF13385,Pfam:PF14844;Note=high_quality_partial_model;	189903	232401	.	.	.
QTL08	T06	17	23448276|F|0-18:C>T-18:C>T	jcf7180001215245	198265	8	4421020	7.07817e-05	0.261745	0.0757405	-3.18754	ID=WALNUT_00018132-RA;Parent=WALNUT_00018132;Name=WALNUT_00018132-RA;Alias=PREDICTED: BEACH domain-containing protein lvsC-like,Interpro:IPR000409,Interpro:IPR001680,Interpro:IPR023362,Pfam:PF00400,Pfam:PF02138,Pfam:PF13385,Pfam:PF14844;Note=high_quality_partial_model;	189903	232401	.	.	.
QTL08	T12	17	23444406|F|0-37:A>G-37:A>G	jcf7180001215245	225975	8	4448730	5.49138e-05	0.221477	0.111973	-0.625882	ID=WALNUT_00018132-RA;Parent=WALNUT_00018132;Name=WALNUT_00018132-RA;Alias=PREDICTED: BEACH domain-containing protein lvsC-like,Interpro:IPR000409,Interpro:IPR001680,Interpro:IPR023362,Pfam:PF00400,Pfam:PF02138,Pfam:PF13385,Pfam:PF14844;Note=high_quality_partial_model;	189903	232401	.	.	.
QTL08	T12	M	23444406|F|0-37:A>G-37:A>G	jcf7180001215245	225975	8	4448730	3.68152e-06	0.203804	0.110183	-0.568331	ID=WALNUT_00018132-RA;Parent=WALNUT_00018132;Name=WALNUT_00018132-RA;Alias=PREDICTED: BEACH domain-containing protein lvsC-like,Interpro:IPR000409,Interpro:IPR001680,Interpro:IPR023362,Pfam:PF00400,Pfam:PF02138,Pfam:PF13385,Pfam:PF14844;Note=high_quality_partial_model;	189903	232401	.	.	.
QTL08	T12	18	23444406|F|0-37:A>G-37:A>G	jcf7180001215245	225975	8	4448730	3.14863e-06	0.204918	0.109899	-0.560363	ID=WALNUT_00018132-RA;Parent=WALNUT_00018132;Name=WALNUT_00018132-RA;Alias=PREDICTED: BEACH domain-containing protein lvsC-like,Interpro:IPR000409,Interpro:IPR001680,Interpro:IPR023362,Pfam:PF00400,Pfam:PF02138,Pfam:PF13385,Pfam:PF14844;Note=high_quality_partial_model;	189903	232401	.	.	.
QTL08	T06	17	23444406|F|0-37:A>G-37:A>G	jcf7180001215245	225975	8	4448730	1.43713e-05	0.221477	0.0912771	-3.73217	ID=WALNUT_00018132-RA;Parent=WALNUT_00018132;Name=WALNUT_00018132-RA;Alias=PREDICTED: BEACH domain-containing protein lvsC-like,Interpro:IPR000409,Interpro:IPR001680,Interpro:IPR023362,Pfam:PF00400,Pfam:PF02138,Pfam:PF13385,Pfam:PF14844;Note=high_quality_partial_model;	189903	232401	.	.	.
QTL08	T06	18	23444406|F|0-37:A>G-37:A>G	jcf7180001215245	225975	8	4448730	3.69999e-06	0.204918	0.0854399	-4.44882	ID=WALNUT_00018132-RA;Parent=WALNUT_00018132;Name=WALNUT_00018132-RA;Alias=PREDICTED: BEACH domain-containing protein lvsC-like,Interpro:IPR000409,Interpro:IPR001680,Interpro:IPR023362,Pfam:PF00400,Pfam:PF02138,Pfam:PF13385,Pfam:PF14844;Note=high_quality_partial_model;	189903	232401	.	.	.
QTL08	T06	M	23444406|F|0-37:A>G-37:A>G	jcf7180001215245	225975	8	4448730	1.61305e-05	0.203804	0.0836392	-3.85528	ID=WALNUT_00018132-RA;Parent=WALNUT_00018132;Name=WALNUT_00018132-RA;Alias=PREDICTED: BEACH domain-containing protein lvsC-like,Interpro:IPR000409,Interpro:IPR001680,Interpro:IPR023362,Pfam:PF00400,Pfam:PF02138,Pfam:PF13385,Pfam:PF14844;Note=high_quality_partial_model;	189903	232401	.	.	.
QTL08	T04	18	23444406|F|0-37:A>G-37:A>G	jcf7180001215245	225975	8	4448730	5.21646e-06	0.204918	0.0796144	-4.26908	ID=WALNUT_00018132-RA;Parent=WALNUT_00018132;Name=WALNUT_00018132-RA;Alias=PREDICTED: BEACH domain-containing protein lvsC-like,Interpro:IPR000409,Interpro:IPR001680,Interpro:IPR023362,Pfam:PF00400,Pfam:PF02138,Pfam:PF13385,Pfam:PF14844;Note=high_quality_partial_model;	189903	232401	.	.	.
QTL08	T04	17	23444406|F|0-37:A>G-37:A>G	jcf7180001215245	225975	8	4448730	1.61576e-05	0.221477	0.0772418	-4.35473	ID=WALNUT_00018132-RA;Parent=WALNUT_00018132;Name=WALNUT_00018132-RA;Alias=PREDICTED: BEACH domain-containing protein lvsC-like,Interpro:IPR000409,Interpro:IPR001680,Interpro:IPR023362,Pfam:PF00400,Pfam:PF02138,Pfam:PF13385,Pfam:PF14844;Note=high_quality_partial_model;	189903	232401	.	.	.
QTL08	T04	M	23444406|F|0-37:A>G-37:A>G	jcf7180001215245	225975	8	4448730	1.76017e-05	0.203804	0.0709394	-3.81393	ID=WALNUT_00018132-RA;Parent=WALNUT_00018132;Name=WALNUT_00018132-RA;Alias=PREDICTED: BEACH domain-containing protein lvsC-like,Interpro:IPR000409,Interpro:IPR001680,Interpro:IPR023362,Pfam:PF00400,Pfam:PF02138,Pfam:PF13385,Pfam:PF14844;Note=high_quality_partial_model;	189903	232401	.	.	.
QTL08	T12	M	100037468|F|0-7:G>A-7:G>A	jcf7180001220284	23944	8	NA	1.03803e-06	0.0597826	0.123568	0.950768	ID=WALNUT_00028703;Name=WALNUT_00028703;Alias=pleckstrin homology domain-containing family protein,Interpro:IPR000198,Interpro:IPR001849,Pfam:PF00169,Pfam:PF00620;Note=high_quality_partial_model;	6852	23938	.	.	.
QTL09	T13	16	12416192|F|0-68:G>A-68:G>A	jcf7180001222066	26700	8	10961667	4.09087e-05	0.497326	0.0833468	14.3175	ID=WALNUT_00024784;Name=WALNUT_00024784;Alias=triacylglycerol lipase, putative,Interpro:IPR002921,Pfam:PF01764;Note=high_quality_complete_model;	27843	31630	ID=WALNUT_00024783;Name=WALNUT_00024783;Alias=PREDICTED: transmembrane protein 205,Interpro:IPR025423,Pfam:PF13664;Note=high_quality_partial_model;	20852	23126
QTL09	T13	16	7397030	super684	29830	8	11046703	1.12279e-05	0.454545	0.0962133	-10.2452	ID=WALNUT_00019401-RA;Parent=WALNUT_00019401;Name=WALNUT_00019401-RA;Alias=PREDICTED: BRCT domain-containing protein At4g02110-like,Interpro:IPR001357,Pfam:PF00533,Pfam:PF12738;Note=high_quality_partial_model;	29153	35897	.	.	.
QTL09	T13	M	7397030	super684	29830	8	11046703	6.81591e-05	0.454545	0.0558648	-7.91684	ID=WALNUT_00019401-RA;Parent=WALNUT_00019401;Name=WALNUT_00019401-RA;Alias=PREDICTED: BRCT domain-containing protein At4g02110-like,Interpro:IPR001357,Pfam:PF00533,Pfam:PF12738;Note=high_quality_partial_model;	29153	35897	.	.	.
QTL09	T13	16	7386123	super684	40536	8	11057409	8.96181e-06	0.406417	0.0984826	-10.7664	ID=WALNUT_00019402-RA;Parent=WALNUT_00019402;Name=WALNUT_00019402-RA;Alias=uninformative,Interpro:IPR001623,Pfam:PF00226,Pfam:PF13414;Note=high_quality_complete_model;	40659	42788	.	.	.
QTL09	T13	16	7387234	super684	40602	8	11057475	3.59887e-05	0.395722	0.0846104	-9.47006	ID=WALNUT_00019402-RA;Parent=WALNUT_00019402;Name=WALNUT_00019402-RA;Alias=uninformative,Interpro:IPR001623,Pfam:PF00226,Pfam:PF13414;Note=high_quality_complete_model;	40659	42788	.	.	.
QTL09	T13	16	12416316|F|0-22:T>A-22:T>A	super684	44871	8	11061744	4.26139e-05	0.28877	0.0829446	-14.6068	ID=WALNUT_00019402-RA;Parent=WALNUT_00019402;Name=WALNUT_00019402-RA;Alias=uninformative,Interpro:IPR001623,Pfam:PF00226,Pfam:PF13414;Note=high_quality_complete_model;	40659	42788	.	.	.
QTL09	T13	16	7399246	super684	47239	8	11064112	1.32651e-05	0.26738	0.0945398	11.4569	ID=WALNUT_00019402-RA;Parent=WALNUT_00019402;Name=WALNUT_00019402-RA;Alias=uninformative,Interpro:IPR001623,Pfam:PF00226,Pfam:PF13414;Note=high_quality_complete_model;	40659	42788	.	.	.
QTL09	T13	M	7399246	super684	47239	8	11064112	5.85687e-05	0.26738	0.0569227	8.94343	ID=WALNUT_00019402-RA;Parent=WALNUT_00019402;Name=WALNUT_00019402-RA;Alias=uninformative,Interpro:IPR001623,Pfam:PF00226,Pfam:PF13414;Note=high_quality_complete_model;	40659	42788	.	.	.
QTL09	T13	16	7403537	super684	68392	8	11085265	8.53738e-06	0.44385	0.098972	-10.3425	ID=WALNUT_00019403-RA;Parent=WALNUT_00019403;Name=WALNUT_00019403-RA;Alias=probable beta-D-xylosidase 2,Interpro:IPR001764,Interpro:IPR002772,Interpro:IPR026891,Pfam:PF00933,Pfam:PF01915,Pfam:PF14310;Note=high_quality_partial_model;	57785	63590	.	.	.
QTL09	T10	16	7403537	super684	68392	8	11085265	4.88024e-05	0.44385	0.0741047	-0.435463	ID=WALNUT_00019403-RA;Parent=WALNUT_00019403;Name=WALNUT_00019403-RA;Alias=probable beta-D-xylosidase 2,Interpro:IPR001764,Interpro:IPR002772,Interpro:IPR026891,Pfam:PF00933,Pfam:PF01915,Pfam:PF14310;Note=high_quality_partial_model;	57785	63590	.	.	.
QTL09	T13	M	7403537	super684	68392	8	11085265	3.39914e-05	0.44385	0.0607398	-8.15915	ID=WALNUT_00019403-RA;Parent=WALNUT_00019403;Name=WALNUT_00019403-RA;Alias=probable beta-D-xylosidase 2,Interpro:IPR001764,Interpro:IPR002772,Interpro:IPR026891,Pfam:PF00933,Pfam:PF01915,Pfam:PF14310;Note=high_quality_partial_model;	57785	63590	.	.	.
QTL09	T13	16	7408485|F|0-12:A>C-12:A>C	super684	170929	8	11187802	3.37233e-05	0.254011	0.0852526	17.7604	ID=WALNUT_00019413-RA;Parent=WALNUT_00019413;Name=WALNUT_00019413-RA;Alias=PREDICTED: DNA replication licensing factor MCM7,Interpro:IPR001208,Interpro:IPR027925,Pfam:PF00493,Pfam:PF14551;Note=high_quality_complete_model;	165897	174018	.	.	.
QTL09	T13	16	100020757|F|0-31:T>C-31:T>C	super684	175845	8	11192718	4.45946e-05	0.256684	0.0824975	17.5388	ID=WALNUT_00019414-RA;Parent=WALNUT_00019414;Name=WALNUT_00019414-RA;Alias=PREDICTED: vacuolar protein sorting-associated protein 51 homolog,Interpro:IPR029175,Pfam:PF15469;Note=high_quality_partial_model;	175287	198054	.	.	.
QTL09	T13	16	100014394|F|0-51:T>A-51:T>A	jcf7180001221208	371515	8	11589738	4.27616e-05	0.243316	0.0829106	15.7304	ID=WALNUT_00015663-RA;Parent=WALNUT_00015663;Name=WALNUT_00015663-RA;Alias=PREDICTED: U3 small nucleolar RNA-associated protein 14 homolog A,Interpro:IPR006709,Pfam:PF04615;Note=high_quality_partial_model;	386658	393336	ID=WALNUT_00015662-RA;Parent=WALNUT_00015662;Name=WALNUT_00015662-RA;Alias=PREDICTED: putative S-adenosyl-L-methionine-dependent methyltransferase MAV_4873-like,Interpro:IPR007213,Pfam:PF04072;Note=high_quality_partial_model;	381476	384224
QTL09	T13	M	100014394|F|0-51:T>A-51:T>A	jcf7180001221208	371515	8	11589738	9.70453e-05	0.243316	0.0534103	12.8146	ID=WALNUT_00015663-RA;Parent=WALNUT_00015663;Name=WALNUT_00015663-RA;Alias=PREDICTED: U3 small nucleolar RNA-associated protein 14 homolog A,Interpro:IPR006709,Pfam:PF04615;Note=high_quality_partial_model;	386658	393336	ID=WALNUT_00015662-RA;Parent=WALNUT_00015662;Name=WALNUT_00015662-RA;Alias=PREDICTED: putative S-adenosyl-L-methionine-dependent methyltransferase MAV_4873-like,Interpro:IPR007213,Pfam:PF04072;Note=high_quality_partial_model;	381476	384224
QTL09	T13	16	7407550	jcf7180001221208	392715	8	11610938	1.60265e-07	0.385027	0.140226	-12.7692	ID=WALNUT_00015663-RA;Parent=WALNUT_00015663;Name=WALNUT_00015663-RA;Alias=PREDICTED: U3 small nucleolar RNA-associated protein 14 homolog A,Interpro:IPR006709,Pfam:PF04615;Note=high_quality_partial_model;	386658	393336	ID=WALNUT_00015662-RA;Parent=WALNUT_00015662;Name=WALNUT_00015662-RA;Alias=PREDICTED: putative S-adenosyl-L-methionine-dependent methyltransferase MAV_4873-like,Interpro:IPR007213,Pfam:PF04072;Note=high_quality_partial_model;	381476	384224
QTL09	T13	M	7407550	jcf7180001221208	392715	8	11610938	3.8512e-06	0.385027	0.0763408	-9.58823	ID=WALNUT_00015663-RA;Parent=WALNUT_00015663;Name=WALNUT_00015663-RA;Alias=PREDICTED: U3 small nucleolar RNA-associated protein 14 homolog A,Interpro:IPR006709,Pfam:PF04615;Note=high_quality_partial_model;	386658	393336	ID=WALNUT_00015662-RA;Parent=WALNUT_00015662;Name=WALNUT_00015662-RA;Alias=PREDICTED: putative S-adenosyl-L-methionine-dependent methyltransferase MAV_4873-like,Interpro:IPR007213,Pfam:PF04072;Note=high_quality_partial_model;	381476	384224
QTL09	T10	16	7407550	jcf7180001221208	392715	8	11610938	5.35082e-05	0.385027	0.0732842	-0.441743	ID=WALNUT_00015663-RA;Parent=WALNUT_00015663;Name=WALNUT_00015663-RA;Alias=PREDICTED: U3 small nucleolar RNA-associated protein 14 homolog A,Interpro:IPR006709,Pfam:PF04615;Note=high_quality_partial_model;	386658	393336	ID=WALNUT_00015662-RA;Parent=WALNUT_00015662;Name=WALNUT_00015662-RA;Alias=PREDICTED: putative S-adenosyl-L-methionine-dependent methyltransferase MAV_4873-like,Interpro:IPR007213,Pfam:PF04072;Note=high_quality_partial_model;	381476	384224
QTL09	T10	17	7407550	jcf7180001221208	392715	8	11610938	7.18596e-05	0.385027	0.0589291	-0.467689	ID=WALNUT_00015663-RA;Parent=WALNUT_00015663;Name=WALNUT_00015663-RA;Alias=PREDICTED: U3 small nucleolar RNA-associated protein 14 homolog A,Interpro:IPR006709,Pfam:PF04615;Note=high_quality_partial_model;	386658	393336	ID=WALNUT_00015662-RA;Parent=WALNUT_00015662;Name=WALNUT_00015662-RA;Alias=PREDICTED: putative S-adenosyl-L-methionine-dependent methyltransferase MAV_4873-like,Interpro:IPR007213,Pfam:PF04072;Note=high_quality_partial_model;	381476	384224
QTL09	T13	17	7407550	jcf7180001221208	392715	8	11610938	2.39985e-05	0.385027	0.057636	-10.6899	ID=WALNUT_00015663-RA;Parent=WALNUT_00015663;Name=WALNUT_00015663-RA;Alias=PREDICTED: U3 small nucleolar RNA-associated protein 14 homolog A,Interpro:IPR006709,Pfam:PF04615;Note=high_quality_partial_model;	386658	393336	ID=WALNUT_00015662-RA;Parent=WALNUT_00015662;Name=WALNUT_00015662-RA;Alias=PREDICTED: putative S-adenosyl-L-methionine-dependent methyltransferase MAV_4873-like,Interpro:IPR007213,Pfam:PF04072;Note=high_quality_partial_model;	381476	384224
QTL09	T13	16	23448766|F|0-13:G>T-13:G>T	jcf7180001221208	392728	8	11610951	1.99739e-06	0.393048	0.113784	15.742	ID=WALNUT_00015663-RA;Parent=WALNUT_00015663;Name=WALNUT_00015663-RA;Alias=PREDICTED: U3 small nucleolar RNA-associated protein 14 homolog A,Interpro:IPR006709,Pfam:PF04615;Note=high_quality_partial_model;	386658	393336	ID=WALNUT_00015662-RA;Parent=WALNUT_00015662;Name=WALNUT_00015662-RA;Alias=PREDICTED: putative S-adenosyl-L-methionine-dependent methyltransferase MAV_4873-like,Interpro:IPR007213,Pfam:PF04072;Note=high_quality_partial_model;	381476	384224
QTL09	T13	M	23448766|F|0-13:G>T-13:G>T	jcf7180001221208	392728	8	11610951	3.14253e-05	0.393048	0.0612932	11.7764	ID=WALNUT_00015663-RA;Parent=WALNUT_00015663;Name=WALNUT_00015663-RA;Alias=PREDICTED: U3 small nucleolar RNA-associated protein 14 homolog A,Interpro:IPR006709,Pfam:PF04615;Note=high_quality_partial_model;	386658	393336	ID=WALNUT_00015662-RA;Parent=WALNUT_00015662;Name=WALNUT_00015662-RA;Alias=PREDICTED: putative S-adenosyl-L-methionine-dependent methyltransferase MAV_4873-like,Interpro:IPR007213,Pfam:PF04072;Note=high_quality_partial_model;	381476	384224
QTL09	T13	16	7394627|F|0-37:A>G-37:A>G	jcf7180001221208	440678	8	11658901	4.10808e-06	0.451872	0.106393	-17.4973	ID=WALNUT_00015667-RA;Parent=WALNUT_00015667;Name=WALNUT_00015667-RA;Alias=PREDICTED: U1 small nuclear ribonucleoprotein A-like,Interpro:IPR000504,Pfam:PF00076,Pfam:PF13893;Note=high_quality_complete_model;	438218	440787	ID=WALNUT_00015668-RA;Parent=WALNUT_00015668;Name=WALNUT_00015668-RA;Alias=PREDICTED: late embryogenesis abundant protein Lea5-A-like isoform 1,Interpro:IPR004926,Pfam:PF03242;Note=high_quality_complete_model;	444593	444784
QTL09	T13	M	7394627|F|0-37:A>G-37:A>G	jcf7180001221208	440678	8	11658901	7.35845e-05	0.451872	0.0553315	-12.8243	ID=WALNUT_00015667-RA;Parent=WALNUT_00015667;Name=WALNUT_00015667-RA;Alias=PREDICTED: U1 small nuclear ribonucleoprotein A-like,Interpro:IPR000504,Pfam:PF00076,Pfam:PF13893;Note=high_quality_complete_model;	438218	440787	ID=WALNUT_00015668-RA;Parent=WALNUT_00015668;Name=WALNUT_00015668-RA;Alias=PREDICTED: late embryogenesis abundant protein Lea5-A-like isoform 1,Interpro:IPR004926,Pfam:PF03242;Note=high_quality_complete_model;	444593	444784
QTL09	T13	16	7404388|F|0-55:G>A-55:G>A	super30	302324	8	11991193	4.28306e-07	0.350267	0.129816	-16.0847	ID=WALNUT_00016976-RA;Parent=WALNUT_00016976;Name=WALNUT_00016976-RA;Alias=PREDICTED: glutathione S-transferase F13,Interpro:IPR004045,Interpro:IPR004046,Pfam:PF00043,Pfam:PF13417;Note=high_quality_partial_model;	297444	302004	.	.	.
QTL09	T10	16	7404388|F|0-55:G>A-55:G>A	super30	302324	8	11991193	1.96974e-06	0.350267	0.103449	-0.6949	ID=WALNUT_00016976-RA;Parent=WALNUT_00016976;Name=WALNUT_00016976-RA;Alias=PREDICTED: glutathione S-transferase F13,Interpro:IPR004045,Interpro:IPR004046,Pfam:PF00043,Pfam:PF13417;Note=high_quality_partial_model;	297444	302004	.	.	.
QTL09	T13	M	7404388|F|0-55:G>A-55:G>A	super30	302324	8	11991193	3.66775e-05	0.350267	0.0602042	-11.0732	ID=WALNUT_00016976-RA;Parent=WALNUT_00016976;Name=WALNUT_00016976-RA;Alias=PREDICTED: glutathione S-transferase F13,Interpro:IPR004045,Interpro:IPR004046,Pfam:PF00043,Pfam:PF13417;Note=high_quality_partial_model;	297444	302004	.	.	.
QTL09	T13	16	100045447|F|0-53:A>G-53:A>G	super30	314791	8	12003660	1.12048e-08	0.176471	0.169075	-29.9551	ID=WALNUT_00016978-RA;Parent=WALNUT_00016978;Name=WALNUT_00016978-RA;Alias=PREDICTED: glutathione S-transferase-like,Interpro:IPR004045,Interpro:IPR004046,Pfam:PF00043,Pfam:PF02798;Note=high_quality_partial_model;	314168	317365	.	.	.
QTL09	T13	M	100045447|F|0-53:A>G-53:A>G	super30	314791	8	12003660	3.29858e-07	0.176471	0.094538	-22.7003	ID=WALNUT_00016978-RA;Parent=WALNUT_00016978;Name=WALNUT_00016978-RA;Alias=PREDICTED: glutathione S-transferase-like,Interpro:IPR004045,Interpro:IPR004046,Pfam:PF00043,Pfam:PF02798;Note=high_quality_partial_model;	314168	317365	.	.	.
QTL09	T10	16	100045447|F|0-53:A>G-53:A>G	super30	314791	8	12003660	5.83564e-06	0.176471	0.0933646	-1.07277	ID=WALNUT_00016978-RA;Parent=WALNUT_00016978;Name=WALNUT_00016978-RA;Alias=PREDICTED: glutathione S-transferase-like,Interpro:IPR004045,Interpro:IPR004046,Pfam:PF00043,Pfam:PF02798;Note=high_quality_partial_model;	314168	317365	.	.	.
QTL09	T10	17	100045447|F|0-53:A>G-53:A>G	super30	314791	8	12003660	6.64028e-06	0.176471	0.0768682	-1.14546	ID=WALNUT_00016978-RA;Parent=WALNUT_00016978;Name=WALNUT_00016978-RA;Alias=PREDICTED: glutathione S-transferase-like,Interpro:IPR004045,Interpro:IPR004046,Pfam:PF00043,Pfam:PF02798;Note=high_quality_partial_model;	314168	317365	.	.	.
QTL09	T13	17	100045447|F|0-53:A>G-53:A>G	super30	314791	8	12003660	5.60432e-06	0.176471	0.067137	-24.6274	ID=WALNUT_00016978-RA;Parent=WALNUT_00016978;Name=WALNUT_00016978-RA;Alias=PREDICTED: glutathione S-transferase-like,Interpro:IPR004045,Interpro:IPR004046,Pfam:PF00043,Pfam:PF02798;Note=high_quality_partial_model;	314168	317365	.	.	.
QTL09	T10	M	100045447|F|0-53:A>G-53:A>G	super30	314791	8	12003660	3.013e-05	0.176471	0.0647985	-0.91455	ID=WALNUT_00016978-RA;Parent=WALNUT_00016978;Name=WALNUT_00016978-RA;Alias=PREDICTED: glutathione S-transferase-like,Interpro:IPR004045,Interpro:IPR004046,Pfam:PF00043,Pfam:PF02798;Note=high_quality_partial_model;	314168	317365	.	.	.
QTL09	T13	16	23446054|F|0-14:A>G-14:A>G	jcf7180001222177	144098	8	12164652	1.41397e-05	0.409091	0.0939001	-15.6297	ID=WALNUT_00015174-RA;Parent=WALNUT_00015174;Name=WALNUT_00015174-RA;Alias=glycosyl transferase family 8 family protein,Interpro:IPR002495,Pfam:PF01501;Note=high_quality_complete_model;	144080	145183	.	.	.
QTL09	T13	16	23443579|F|0-64:C>T-64:C>T	jcf7180001222177	282202	8	12302756	5.81658e-05	0.363636	0.0798893	14.2002	ID=WALNUT_00015188-RA;Parent=WALNUT_00015188;Name=WALNUT_00015188-RA;Alias=PREDICTED: protein EXORDIUM-like 2,Interpro:IPR006766,Pfam:PF04674;Note=high_quality_partial_model;	283083	283755	.	.	.
QTL09	T13	16	100017005|F|0-27:C>T-27:C>T	jcf7180001222177	342893	8	12363447	1.36196e-05	0.459893	0.0942755	-16.9381	ID=WALNUT_00015193-RA;Parent=WALNUT_00015193;Name=WALNUT_00015193-RA;Alias=uninformative,Interpro:IPR006041,Pfam:PF01190;Note=high_quality_partial_model;	335959	347110	.	.	.
QTL09	T13	M	100017005|F|0-27:C>T-27:C>T	jcf7180001222177	342893	8	12363447	9.57899e-05	0.459893	0.0535004	-13.0022	ID=WALNUT_00015193-RA;Parent=WALNUT_00015193;Name=WALNUT_00015193-RA;Alias=uninformative,Interpro:IPR006041,Pfam:PF01190;Note=high_quality_partial_model;	335959	347110	.	.	.
QTL09	T13	16	7402360|F|0-17:C>G-17:C>G	jcf7180001222177	366561	8	12387115	1.79963e-09	0.229947	0.189473	-29.4026	ID=WALNUT_00015196-RA;Parent=WALNUT_00015196;Name=WALNUT_00015196-RA;Alias=PREDICTED: cysteine-rich receptor-like protein kinase 11-like,Interpro:IPR001245,PANTHER:PTHR24420,Pfam:PF07714;Note=high_quality_partial_model;	363735	379117	.	.	.
QTL09	T10	16	7402360|F|0-17:C>G-17:C>G	jcf7180001222177	366561	8	12387115	2.1641e-07	0.229947	0.124428	-1.14495	ID=WALNUT_00015196-RA;Parent=WALNUT_00015196;Name=WALNUT_00015196-RA;Alias=PREDICTED: cysteine-rich receptor-like protein kinase 11-like,Interpro:IPR001245,PANTHER:PTHR24420,Pfam:PF07714;Note=high_quality_partial_model;	363735	379117	.	.	.
QTL09	T13	M	7402360|F|0-17:C>G-17:C>G	jcf7180001222177	366561	8	12387115	3.20561e-07	0.229947	0.0947533	-21.098	ID=WALNUT_00015196-RA;Parent=WALNUT_00015196;Name=WALNUT_00015196-RA;Alias=PREDICTED: cysteine-rich receptor-like protein kinase 11-like,Interpro:IPR001245,PANTHER:PTHR24420,Pfam:PF07714;Note=high_quality_partial_model;	363735	379117	.	.	.
QTL09	T10	M	7402360|F|0-17:C>G-17:C>G	jcf7180001222177	366561	8	12387115	1.87023e-06	0.229947	0.0858777	-0.976347	ID=WALNUT_00015196-RA;Parent=WALNUT_00015196;Name=WALNUT_00015196-RA;Alias=PREDICTED: cysteine-rich receptor-like protein kinase 11-like,Interpro:IPR001245,PANTHER:PTHR24420,Pfam:PF07714;Note=high_quality_partial_model;	363735	379117	.	.	.
QTL09	T10	17	7402360|F|0-17:C>G-17:C>G	jcf7180001222177	366561	8	12387115	7.82898e-06	0.229947	0.0756068	-1.05183	ID=WALNUT_00015196-RA;Parent=WALNUT_00015196;Name=WALNUT_00015196-RA;Alias=PREDICTED: cysteine-rich receptor-like protein kinase 11-like,Interpro:IPR001245,PANTHER:PTHR24420,Pfam:PF07714;Note=high_quality_partial_model;	363735	379117	.	.	.
QTL09	T13	17	7402360|F|0-17:C>G-17:C>G	jcf7180001222177	366561	8	12387115	2.8383e-05	0.229947	0.0565533	-20.9638	ID=WALNUT_00015196-RA;Parent=WALNUT_00015196;Name=WALNUT_00015196-RA;Alias=PREDICTED: cysteine-rich receptor-like protein kinase 11-like,Interpro:IPR001245,PANTHER:PTHR24420,Pfam:PF07714;Note=high_quality_partial_model;	363735	379117	.	.	.
QTL09	T13	16	12417415|F|0-35:T>A-35:T>A	jcf7180001222177	387934	8	12408488	8.29714e-07	0.259358	0.12289	-22.8362	ID=WALNUT_00015197-RA;Parent=WALNUT_00015197;Name=WALNUT_00015197-RA;Alias=PREDICTED: exopolygalacturonase clone GBGE184-like,Interpro:IPR000743,Pfam:PF00295;Note=high_quality_complete_model;	385717	388081	.	.	.
QTL09	T10	16	12417415|F|0-35:T>A-35:T>A	jcf7180001222177	387934	8	12408488	1.82699e-05	0.259358	0.0829374	-0.900606	ID=WALNUT_00015197-RA;Parent=WALNUT_00015197;Name=WALNUT_00015197-RA;Alias=PREDICTED: exopolygalacturonase clone GBGE184-like,Interpro:IPR000743,Pfam:PF00295;Note=high_quality_complete_model;	385717	388081	.	.	.
QTL09	T13	16	7408113|F|0-27:G>C-27:G>C	NA	NA	8	NA	5.01662e-07	0.248663	0.128155	-23.8865	.	.	.	.	.	.
QTL09	T13	16	12417416|F|0-8:C>G-8:C>G	jcf7180001222109	172207	8	NA	6.87882e-07	0.259358	0.124848	23.1628	ID=WALNUT_00016263-RA;Parent=WALNUT_00016263;Name=WALNUT_00016263-RA;Alias=TRANSPORT INHIBITOR RESPONSE 1 protein, putative,Interpro:IPR001810,Pfam:PF12937;Note=high_quality_complete_model;	163981	167166	.	.	.
QTL09	T10	16	7385621	jcf7180001222180	89668	8	NA	1.46507e-06	0.427807	0.106224	-0.531251	ID=WALNUT_00010509-RA;Parent=WALNUT_00010509;Name=WALNUT_00010509-RA;Alias=Pectinesterase-3 precursor, putative,Interpro:IPR000070,Interpro:IPR006501,Pfam:PF01095,Pfam:PF04043;Note=high_quality_complete_model;	85298	90543	.	.	.
QTL10	T13	16	7405198	jcf7180001222219	46414	8	13642933	1.19949e-07	0.336898	0.143321	-13.4882	ID=WALNUT_00009434-RA;Parent=WALNUT_00009434;Name=WALNUT_00009434-RA;Alias=uninformative,no protein domains;Note=low_quality_model;	33048	40457	.	.	.
QTL10	T10	16	7405198	jcf7180001222219	46414	8	13642933	1.13672e-06	0.336898	0.108613	-0.563073	ID=WALNUT_00009434-RA;Parent=WALNUT_00009434;Name=WALNUT_00009434-RA;Alias=uninformative,no protein domains;Note=low_quality_model;	33048	40457	.	.	.
QTL10	T13	M	7405198	jcf7180001222219	46414	8	13642933	9.42226e-07	0.336898	0.0866911	-10.6538	ID=WALNUT_00009434-RA;Parent=WALNUT_00009434;Name=WALNUT_00009434-RA;Alias=uninformative,no protein domains;Note=low_quality_model;	33048	40457	.	.	.
QTL10	T13	16	100014875|F|0-46:G>C-46:G>C	jcf7180001222219	713397	8	14309916	3.35039e-05	0.449198	0.0853171	-14.719	ID=WALNUT_00009447-RA;Parent=WALNUT_00009447;Name=WALNUT_00009447-RA;Alias=uninformative,Interpro:IPR005031,Pfam:PF03364;Note=high_quality_complete_model;	713300	727746	.	.	.
QTL10	T13	M	100014875|F|0-46:G>C-46:G>C	jcf7180001222219	713397	8	14309916	1.54304e-05	0.449198	0.0663388	-13.1545	ID=WALNUT_00009447-RA;Parent=WALNUT_00009447;Name=WALNUT_00009447-RA;Alias=uninformative,Interpro:IPR005031,Pfam:PF03364;Note=high_quality_complete_model;	713300	727746	.	.	.
QTL10	T10	M	100014875|F|0-46:G>C-46:G>C	jcf7180001222219	713397	8	14309916	6.15993e-05	0.449198	0.0595173	-0.606295	ID=WALNUT_00009447-RA;Parent=WALNUT_00009447;Name=WALNUT_00009447-RA;Alias=uninformative,Interpro:IPR005031,Pfam:PF03364;Note=high_quality_complete_model;	713300	727746	.	.	.
QTL10	T10	17	100014875|F|0-46:G>C-46:G>C	jcf7180001222219	713397	8	14309916	7.08002e-05	0.449198	0.0590389	-0.694147	ID=WALNUT_00009447-RA;Parent=WALNUT_00009447;Name=WALNUT_00009447-RA;Alias=uninformative,Interpro:IPR005031,Pfam:PF03364;Note=high_quality_complete_model;	713300	727746	.	.	.
QTL10	T13	17	100014875|F|0-46:G>C-46:G>C	jcf7180001222219	713397	8	14309916	7.76939e-05	0.449198	0.0501161	-14.7188	ID=WALNUT_00009447-RA;Parent=WALNUT_00009447;Name=WALNUT_00009447-RA;Alias=uninformative,Interpro:IPR005031,Pfam:PF03364;Note=high_quality_complete_model;	713300	727746	.	.	.
QTL10	T13	16	12416636|F|0-8:G>T-8:G>T	jcf7180001222219	798763	8	14395282	2.79302e-05	0.475936	0.0871179	15.0842	ID=WALNUT_00009449-RA;Parent=WALNUT_00009449;Name=WALNUT_00009449-RA;Alias=serine-threonine protein kinase, plant-type, putative,Interpro:IPR000719,Interpro:IPR001245,Pfam:PF00069,Pfam:PF07714;Note=high_quality_complete_model;	793415	798011	.	.	.
QTL10	T13	M	12416636|F|0-8:G>T-8:G>T	jcf7180001222219	798763	8	14395282	8.78582e-06	0.475936	0.0703728	13.7862	ID=WALNUT_00009449-RA;Parent=WALNUT_00009449;Name=WALNUT_00009449-RA;Alias=serine-threonine protein kinase, plant-type, putative,Interpro:IPR000719,Interpro:IPR001245,Pfam:PF00069,Pfam:PF07714;Note=high_quality_complete_model;	793415	798011	.	.	.
QTL10	T13	17	12416636|F|0-8:G>T-8:G>T	jcf7180001222219	798763	8	14395282	1.07624e-05	0.475936	0.062849	16.7269	ID=WALNUT_00009449-RA;Parent=WALNUT_00009449;Name=WALNUT_00009449-RA;Alias=serine-threonine protein kinase, plant-type, putative,Interpro:IPR000719,Interpro:IPR001245,Pfam:PF00069,Pfam:PF07714;Note=high_quality_complete_model;	793415	798011	.	.	.
QTL10	T13	M	23445916|F|0-6:G>A-6:G>A	jcf7180001222219	854323	8	14450842	2.39036e-05	0.387701	0.0632274	12.9955	ID=WALNUT_00009449-RA;Parent=WALNUT_00009449;Name=WALNUT_00009449-RA;Alias=serine-threonine protein kinase, plant-type, putative,Interpro:IPR000719,Interpro:IPR001245,Pfam:PF00069,Pfam:PF07714;Note=high_quality_complete_model;	793415	798011	.	.	.
QTL10	T10	M	23445916|F|0-6:G>A-6:G>A	jcf7180001222219	854323	8	14450842	5.76545e-05	0.387701	0.0600035	0.613094	ID=WALNUT_00009449-RA;Parent=WALNUT_00009449;Name=WALNUT_00009449-RA;Alias=serine-threonine protein kinase, plant-type, putative,Interpro:IPR000719,Interpro:IPR001245,Pfam:PF00069,Pfam:PF07714;Note=high_quality_complete_model;	793415	798011	.	.	.
QTL10	T13	17	12413900	jcf7180001222219	908023	8	14504542	3.10308e-05	0.390374	0.0559789	-10.5726	ID=WALNUT_00009452-RA;Parent=WALNUT_00009452;Name=WALNUT_00009452-RA;Alias=uninformative,no protein domains;Note=low_quality_model;	909413	926269	.	.	.
QTL10	T13	16	7408328|F|0-46:C>T-46:C>T	jcf7180001222219	908819	8	14505338	7.24057e-08	0.360963	0.148739	-15.7572	ID=WALNUT_00009452-RA;Parent=WALNUT_00009452;Name=WALNUT_00009452-RA;Alias=uninformative,no protein domains;Note=low_quality_model;	909413	926269	.	.	.
QTL10	T13	M	7408328|F|0-46:C>T-46:C>T	jcf7180001222219	908819	8	14505338	2.04273e-09	0.360963	0.134099	-15.2161	ID=WALNUT_00009452-RA;Parent=WALNUT_00009452;Name=WALNUT_00009452-RA;Alias=uninformative,no protein domains;Note=low_quality_model;	909413	926269	.	.	.
QTL10	T10	16	7408328|F|0-46:C>T-46:C>T	jcf7180001222219	908819	8	14505338	8.02138e-07	0.360963	0.111907	-0.654229	ID=WALNUT_00009452-RA;Parent=WALNUT_00009452;Name=WALNUT_00009452-RA;Alias=uninformative,no protein domains;Note=low_quality_model;	909413	926269	.	.	.
QTL10	T13	17	7408328|F|0-46:C>T-46:C>T	jcf7180001222219	908819	8	14505338	1.89448e-08	0.360963	0.106203	-17.3846	ID=WALNUT_00009452-RA;Parent=WALNUT_00009452;Name=WALNUT_00009452-RA;Alias=uninformative,no protein domains;Note=low_quality_model;	909413	926269	.	.	.
QTL10	T10	M	7408328|F|0-46:C>T-46:C>T	jcf7180001222219	908819	8	14505338	5.07418e-07	0.360963	0.096061	-0.624717	ID=WALNUT_00009452-RA;Parent=WALNUT_00009452;Name=WALNUT_00009452-RA;Alias=uninformative,no protein domains;Note=low_quality_model;	909413	926269	.	.	.
QTL10	T10	18	7408328|F|0-46:C>T-46:C>T	jcf7180001222219	908819	8	14505338	1.38349e-05	0.360963	0.0774461	-0.593456	ID=WALNUT_00009452-RA;Parent=WALNUT_00009452;Name=WALNUT_00009452-RA;Alias=uninformative,no protein domains;Note=low_quality_model;	909413	926269	.	.	.
QTL10	T13	18	7408328|F|0-46:C>T-46:C>T	jcf7180001222219	908819	8	14505338	3.38615e-05	0.360963	0.0718208	-11.951	ID=WALNUT_00009452-RA;Parent=WALNUT_00009452;Name=WALNUT_00009452-RA;Alias=uninformative,no protein domains;Note=low_quality_model;	909413	926269	.	.	.
QTL10	T10	17	7408328|F|0-46:C>T-46:C>T	jcf7180001222219	908819	8	14505338	1.45952e-05	0.360963	0.0708635	-0.614673	ID=WALNUT_00009452-RA;Parent=WALNUT_00009452;Name=WALNUT_00009452-RA;Alias=uninformative,no protein domains;Note=low_quality_model;	909413	926269	.	.	.
QTL10	T13	16	7401307|F|0-25:C>T-25:C>T	jcf7180001222219	914764	8	14511283	2.11106e-06	0.393048	0.113214	19.3978	ID=WALNUT_00009452-RA;Parent=WALNUT_00009452;Name=WALNUT_00009452-RA;Alias=uninformative,no protein domains;Note=low_quality_model;	909413	926269	.	.	.
QTL10	T13	M	7401307|F|0-25:C>T-25:C>T	jcf7180001222219	914764	8	14511283	3.20299e-06	0.393048	0.0776842	16.4408	ID=WALNUT_00009452-RA;Parent=WALNUT_00009452;Name=WALNUT_00009452-RA;Alias=uninformative,no protein domains;Note=low_quality_model;	909413	926269	.	.	.
QTL10	T10	16	7401307|F|0-25:C>T-25:C>T	jcf7180001222219	914764	8	14511283	4.8542e-05	0.393048	0.0741524	0.744133	ID=WALNUT_00009452-RA;Parent=WALNUT_00009452;Name=WALNUT_00009452-RA;Alias=uninformative,no protein domains;Note=low_quality_model;	909413	926269	.	.	.
QTL10	T10	M	7401307|F|0-25:C>T-25:C>T	jcf7180001222219	914764	8	14511283	5.45989e-05	0.393048	0.0604039	0.699394	ID=WALNUT_00009452-RA;Parent=WALNUT_00009452;Name=WALNUT_00009452-RA;Alias=uninformative,no protein domains;Note=low_quality_model;	909413	926269	.	.	.
QTL10	T13	16	7401866|F|0-42:A>T-42:A>T	jcf7180001222219	914847	8	14511366	2.66235e-05	0.433155	0.0875929	15.2223	ID=WALNUT_00009452-RA;Parent=WALNUT_00009452;Name=WALNUT_00009452-RA;Alias=uninformative,no protein domains;Note=low_quality_model;	909413	926269	.	.	.
QTL10	T13	M	7401866|F|0-42:A>T-42:A>T	jcf7180001222219	914847	8	14511366	1.2116e-05	0.433155	0.0680667	13.7199	ID=WALNUT_00009452-RA;Parent=WALNUT_00009452;Name=WALNUT_00009452-RA;Alias=uninformative,no protein domains;Note=low_quality_model;	909413	926269	.	.	.
QTL10	T13	16	7402687	jcf7180001222219	915084	8	14511603	3.58636e-08	0.342246	0.156339	-14.0118	ID=WALNUT_00009452-RA;Parent=WALNUT_00009452;Name=WALNUT_00009452-RA;Alias=uninformative,no protein domains;Note=low_quality_model;	909413	926269	.	.	.
QTL10	T10	16	7402687	jcf7180001222219	915084	8	14511603	1.6164e-07	0.342246	0.127246	-0.606261	ID=WALNUT_00009452-RA;Parent=WALNUT_00009452;Name=WALNUT_00009452-RA;Alias=uninformative,no protein domains;Note=low_quality_model;	909413	926269	.	.	.
QTL10	T13	M	7402687	jcf7180001222219	915084	8	14511603	1.38903e-07	0.342246	0.101087	-11.4437	ID=WALNUT_00009452-RA;Parent=WALNUT_00009452;Name=WALNUT_00009452-RA;Alias=uninformative,no protein domains;Note=low_quality_model;	909413	926269	.	.	.
QTL10	T10	M	7402687	jcf7180001222219	915084	8	14511603	6.05604e-05	0.342246	0.0596422	-0.426903	ID=WALNUT_00009452-RA;Parent=WALNUT_00009452;Name=WALNUT_00009452-RA;Alias=uninformative,no protein domains;Note=low_quality_model;	909413	926269	.	.	.
QTL10	T13	17	7402687	jcf7180001222219	915084	8	14511603	2.49488e-05	0.342246	0.0573852	-11.081	ID=WALNUT_00009452-RA;Parent=WALNUT_00009452;Name=WALNUT_00009452-RA;Alias=uninformative,no protein domains;Note=low_quality_model;	909413	926269	.	.	.
QTL10	T13	16	100001570	jcf7180001222219	915773	8	14512292	7.08969e-05	0.149733	0.0779536	-14.2762	ID=WALNUT_00009452-RA;Parent=WALNUT_00009452;Name=WALNUT_00009452-RA;Alias=uninformative,no protein domains;Note=low_quality_model;	909413	926269	.	.	.
QTL10	T13	17	100001569	jcf7180001222219	915773	8	14512292	3.98475e-05	0.379679	0.0543729	-10.9157	ID=WALNUT_00009452-RA;Parent=WALNUT_00009452;Name=WALNUT_00009452-RA;Alias=uninformative,no protein domains;Note=low_quality_model;	909413	926269	.	.	.
QTL10	T13	16	7394370|F|0-27:C>T-27:C>T	jcf7180001222219	1007550	8	14604069	3.08319e-07	0.355615	0.133282	-19.4376	ID=WALNUT_00009455-RA;Parent=WALNUT_00009455;Name=WALNUT_00009455-RA;Alias=PREDICTED: translational activator GCN1 isoform 1,Interpro:IPR022716,Pfam:PF12074;Note=high_quality_complete_model;	1007242	1023043	.	.	.
QTL10	T13	M	7394370|F|0-27:C>T-27:C>T	jcf7180001222219	1007550	8	14604069	1.62277e-08	0.355615	0.117665	-18.6477	ID=WALNUT_00009455-RA;Parent=WALNUT_00009455;Name=WALNUT_00009455-RA;Alias=PREDICTED: translational activator GCN1 isoform 1,Interpro:IPR022716,Pfam:PF12074;Note=high_quality_complete_model;	1007242	1023043	.	.	.
QTL10	T13	17	7394370|F|0-27:C>T-27:C>T	jcf7180001222219	1007550	8	14604069	4.27833e-08	0.355615	0.10043	-22.0471	ID=WALNUT_00009455-RA;Parent=WALNUT_00009455;Name=WALNUT_00009455-RA;Alias=PREDICTED: translational activator GCN1 isoform 1,Interpro:IPR022716,Pfam:PF12074;Note=high_quality_complete_model;	1007242	1023043	.	.	.
QTL10	T10	M	7394370|F|0-27:C>T-27:C>T	jcf7180001222219	1007550	8	14604069	4.4363e-06	0.355615	0.0792354	-0.739628	ID=WALNUT_00009455-RA;Parent=WALNUT_00009455;Name=WALNUT_00009455-RA;Alias=PREDICTED: translational activator GCN1 isoform 1,Interpro:IPR022716,Pfam:PF12074;Note=high_quality_complete_model;	1007242	1023043	.	.	.
QTL10	T10	17	7394370|F|0-27:C>T-27:C>T	jcf7180001222219	1007550	8	14604069	5.83603e-06	0.355615	0.0778592	-0.836973	ID=WALNUT_00009455-RA;Parent=WALNUT_00009455;Name=WALNUT_00009455-RA;Alias=PREDICTED: translational activator GCN1 isoform 1,Interpro:IPR022716,Pfam:PF12074;Note=high_quality_complete_model;	1007242	1023043	.	.	.
QTL10	T10	16	7394370|F|0-27:C>T-27:C>T	jcf7180001222219	1007550	8	14604069	3.70414e-05	0.355615	0.0765698	-0.701263	ID=WALNUT_00009455-RA;Parent=WALNUT_00009455;Name=WALNUT_00009455-RA;Alias=PREDICTED: translational activator GCN1 isoform 1,Interpro:IPR022716,Pfam:PF12074;Note=high_quality_complete_model;	1007242	1023043	.	.	.
QTL10	T13	16	23444108|F|0-12:G>C-12:G>C	jcf7180001222219	1022583	8	14619102	2.11106e-06	0.393048	0.113214	19.3978	ID=WALNUT_00009455-RA;Parent=WALNUT_00009455;Name=WALNUT_00009455-RA;Alias=PREDICTED: translational activator GCN1 isoform 1,Interpro:IPR022716,Pfam:PF12074;Note=high_quality_complete_model;	1007242	1023043	.	.	.
QTL10	T13	M	23444108|F|0-12:G>C-12:G>C	jcf7180001222219	1022583	8	14619102	3.20299e-06	0.393048	0.0776842	16.4408	ID=WALNUT_00009455-RA;Parent=WALNUT_00009455;Name=WALNUT_00009455-RA;Alias=PREDICTED: translational activator GCN1 isoform 1,Interpro:IPR022716,Pfam:PF12074;Note=high_quality_complete_model;	1007242	1023043	.	.	.
QTL10	T10	16	23444108|F|0-12:G>C-12:G>C	jcf7180001222219	1022583	8	14619102	4.8542e-05	0.393048	0.0741524	0.744133	ID=WALNUT_00009455-RA;Parent=WALNUT_00009455;Name=WALNUT_00009455-RA;Alias=PREDICTED: translational activator GCN1 isoform 1,Interpro:IPR022716,Pfam:PF12074;Note=high_quality_complete_model;	1007242	1023043	.	.	.
QTL10	T10	M	23444108|F|0-12:G>C-12:G>C	jcf7180001222219	1022583	8	14619102	5.45989e-05	0.393048	0.0604039	0.699394	ID=WALNUT_00009455-RA;Parent=WALNUT_00009455;Name=WALNUT_00009455-RA;Alias=PREDICTED: translational activator GCN1 isoform 1,Interpro:IPR022716,Pfam:PF12074;Note=high_quality_complete_model;	1007242	1023043	.	.	.
QTL10	T13	16	7399063|F|0-35:A>T-35:A>T	jcf7180001222219	1032968	8	14629487	2.11106e-06	0.393048	0.113214	19.3978	ID=WALNUT_00009456-RA;Parent=WALNUT_00009456;Name=WALNUT_00009456-RA;Alias=Translational activator GCN1, putative,Interpro:IPR002553,Pfam:PF01602,Pfam:PF13646;Note=high_quality_complete_model;	1030628	1056649	.	.	.
QTL10	T13	M	7399063|F|0-35:A>T-35:A>T	jcf7180001222219	1032968	8	14629487	3.20299e-06	0.393048	0.0776842	16.4408	ID=WALNUT_00009456-RA;Parent=WALNUT_00009456;Name=WALNUT_00009456-RA;Alias=Translational activator GCN1, putative,Interpro:IPR002553,Pfam:PF01602,Pfam:PF13646;Note=high_quality_complete_model;	1030628	1056649	.	.	.
QTL10	T10	16	7399063|F|0-35:A>T-35:A>T	jcf7180001222219	1032968	8	14629487	4.8542e-05	0.393048	0.0741524	0.744133	ID=WALNUT_00009456-RA;Parent=WALNUT_00009456;Name=WALNUT_00009456-RA;Alias=Translational activator GCN1, putative,Interpro:IPR002553,Pfam:PF01602,Pfam:PF13646;Note=high_quality_complete_model;	1030628	1056649	.	.	.
QTL10	T10	M	7399063|F|0-35:A>T-35:A>T	jcf7180001222219	1032968	8	14629487	5.45989e-05	0.393048	0.0604039	0.699394	ID=WALNUT_00009456-RA;Parent=WALNUT_00009456;Name=WALNUT_00009456-RA;Alias=Translational activator GCN1, putative,Interpro:IPR002553,Pfam:PF01602,Pfam:PF13646;Note=high_quality_complete_model;	1030628	1056649	.	.	.
QTL10	T13	16	7393175|F|0-42:A>G-42:A>G	jcf7180001222219	1041343	8	14637862	2.11106e-06	0.393048	0.113214	19.3978	ID=WALNUT_00009456-RA;Parent=WALNUT_00009456;Name=WALNUT_00009456-RA;Alias=Translational activator GCN1, putative,Interpro:IPR002553,Pfam:PF01602,Pfam:PF13646;Note=high_quality_complete_model;	1030628	1056649	.	.	.
QTL10	T13	M	7393175|F|0-42:A>G-42:A>G	jcf7180001222219	1041343	8	14637862	3.20299e-06	0.393048	0.0776842	16.4408	ID=WALNUT_00009456-RA;Parent=WALNUT_00009456;Name=WALNUT_00009456-RA;Alias=Translational activator GCN1, putative,Interpro:IPR002553,Pfam:PF01602,Pfam:PF13646;Note=high_quality_complete_model;	1030628	1056649	.	.	.
QTL10	T10	16	7393175|F|0-42:A>G-42:A>G	jcf7180001222219	1041343	8	14637862	4.8542e-05	0.393048	0.0741524	0.744133	ID=WALNUT_00009456-RA;Parent=WALNUT_00009456;Name=WALNUT_00009456-RA;Alias=Translational activator GCN1, putative,Interpro:IPR002553,Pfam:PF01602,Pfam:PF13646;Note=high_quality_complete_model;	1030628	1056649	.	.	.
QTL10	T10	M	7393175|F|0-42:A>G-42:A>G	jcf7180001222219	1041343	8	14637862	5.45989e-05	0.393048	0.0604039	0.699394	ID=WALNUT_00009456-RA;Parent=WALNUT_00009456;Name=WALNUT_00009456-RA;Alias=Translational activator GCN1, putative,Interpro:IPR002553,Pfam:PF01602,Pfam:PF13646;Note=high_quality_complete_model;	1030628	1056649	.	.	.
QTL10	T13	16	12416436|F|0-49:T>C-49:T>C	jcf7180001216427	25281	8	14753170	3.59394e-07	0.5	0.131664	-16.377	ID=WALNUT_00028217-RA;Parent=WALNUT_00028217;Name=WALNUT_00028217-RA;Alias=PREDICTED: pentatricopeptide repeat-containing protein At3g09040, mitochondrial-like,Interpro:IPR002885,Pfam:PF01535;Note=high_quality_partial_model;	19083	25894	ID=WALNUT_00028218-RA;Parent=WALNUT_00028218;Name=WALNUT_00028218-RA;Alias=PREDICTED: protein prenyltransferase alpha subunit repeat-containing protein 1,no protein domains;Note=low_quality_model;	21869	25951
QTL10	T13	M	12416436|F|0-49:T>C-49:T>C	jcf7180001216427	25281	8	14753170	1.90162e-08	0.5	0.116425	-15.5484	ID=WALNUT_00028217-RA;Parent=WALNUT_00028217;Name=WALNUT_00028217-RA;Alias=PREDICTED: pentatricopeptide repeat-containing protein At3g09040, mitochondrial-like,Interpro:IPR002885,Pfam:PF01535;Note=high_quality_partial_model;	19083	25894	ID=WALNUT_00028218-RA;Parent=WALNUT_00028218;Name=WALNUT_00028218-RA;Alias=PREDICTED: protein prenyltransferase alpha subunit repeat-containing protein 1,no protein domains;Note=low_quality_model;	21869	25951
QTL10	T10	M	12416436|F|0-49:T>C-49:T>C	jcf7180001216427	25281	8	14753170	4.65973e-07	0.5	0.0967324	-0.692029	ID=WALNUT_00028217-RA;Parent=WALNUT_00028217;Name=WALNUT_00028217-RA;Alias=PREDICTED: pentatricopeptide repeat-containing protein At3g09040, mitochondrial-like,Interpro:IPR002885,Pfam:PF01535;Note=high_quality_partial_model;	19083	25894	ID=WALNUT_00028218-RA;Parent=WALNUT_00028218;Name=WALNUT_00028218-RA;Alias=PREDICTED: protein prenyltransferase alpha subunit repeat-containing protein 1,no protein domains;Note=low_quality_model;	21869	25951
QTL10	T13	18	12416436|F|0-49:T>C-49:T>C	jcf7180001216427	25281	8	14753170	4.73602e-06	0.5	0.0884513	-14.6426	ID=WALNUT_00028217-RA;Parent=WALNUT_00028217;Name=WALNUT_00028217-RA;Alias=PREDICTED: pentatricopeptide repeat-containing protein At3g09040, mitochondrial-like,Interpro:IPR002885,Pfam:PF01535;Note=high_quality_partial_model;	19083	25894	ID=WALNUT_00028218-RA;Parent=WALNUT_00028218;Name=WALNUT_00028218-RA;Alias=PREDICTED: protein prenyltransferase alpha subunit repeat-containing protein 1,no protein domains;Note=low_quality_model;	21869	25951
QTL10	T10	16	12416436|F|0-49:T>C-49:T>C	jcf7180001216427	25281	8	14753170	1.80387e-05	0.5	0.0830528	-0.630975	ID=WALNUT_00028217-RA;Parent=WALNUT_00028217;Name=WALNUT_00028217-RA;Alias=PREDICTED: pentatricopeptide repeat-containing protein At3g09040, mitochondrial-like,Interpro:IPR002885,Pfam:PF01535;Note=high_quality_partial_model;	19083	25894	ID=WALNUT_00028218-RA;Parent=WALNUT_00028218;Name=WALNUT_00028218-RA;Alias=PREDICTED: protein prenyltransferase alpha subunit repeat-containing protein 1,no protein domains;Note=low_quality_model;	21869	25951
QTL10	T10	18	12416436|F|0-49:T>C-49:T>C	jcf7180001216427	25281	8	14753170	7.90676e-06	0.5	0.0820776	-0.670567	ID=WALNUT_00028217-RA;Parent=WALNUT_00028217;Name=WALNUT_00028217-RA;Alias=PREDICTED: pentatricopeptide repeat-containing protein At3g09040, mitochondrial-like,Interpro:IPR002885,Pfam:PF01535;Note=high_quality_partial_model;	19083	25894	ID=WALNUT_00028218-RA;Parent=WALNUT_00028218;Name=WALNUT_00028218-RA;Alias=PREDICTED: protein prenyltransferase alpha subunit repeat-containing protein 1,no protein domains;Note=low_quality_model;	21869	25951
QTL10	T13	17	12416436|F|0-49:T>C-49:T>C	jcf7180001216427	25281	8	14753170	5.01846e-06	0.5	0.0678666	-15.3284	ID=WALNUT_00028217-RA;Parent=WALNUT_00028217;Name=WALNUT_00028217-RA;Alias=PREDICTED: pentatricopeptide repeat-containing protein At3g09040, mitochondrial-like,Interpro:IPR002885,Pfam:PF01535;Note=high_quality_partial_model;	19083	25894	ID=WALNUT_00028218-RA;Parent=WALNUT_00028218;Name=WALNUT_00028218-RA;Alias=PREDICTED: protein prenyltransferase alpha subunit repeat-containing protein 1,no protein domains;Note=low_quality_model;	21869	25951
QTL10	T13	16	7397750|F|0-16:A>T-16:A>T	jcf7180001216427	25314	8	14753203	1.37877e-08	0.315508	0.16679	-18.2106	ID=WALNUT_00028217-RA;Parent=WALNUT_00028217;Name=WALNUT_00028217-RA;Alias=PREDICTED: pentatricopeptide repeat-containing protein At3g09040, mitochondrial-like,Interpro:IPR002885,Pfam:PF01535;Note=high_quality_partial_model;	19083	25894	ID=WALNUT_00028218-RA;Parent=WALNUT_00028218;Name=WALNUT_00028218-RA;Alias=PREDICTED: protein prenyltransferase alpha subunit repeat-containing protein 1,no protein domains;Note=low_quality_model;	21869	25951
QTL10	T10	16	7397750|F|0-16:A>T-16:A>T	jcf7180001216427	25314	8	14753203	7.47033e-08	0.315508	0.134753	-0.790231	ID=WALNUT_00028217-RA;Parent=WALNUT_00028217;Name=WALNUT_00028217-RA;Alias=PREDICTED: pentatricopeptide repeat-containing protein At3g09040, mitochondrial-like,Interpro:IPR002885,Pfam:PF01535;Note=high_quality_partial_model;	19083	25894	ID=WALNUT_00028218-RA;Parent=WALNUT_00028218;Name=WALNUT_00028218-RA;Alias=PREDICTED: protein prenyltransferase alpha subunit repeat-containing protein 1,no protein domains;Note=low_quality_model;	21869	25951
QTL10	T13	M	7397750|F|0-16:A>T-16:A>T	jcf7180001216427	25314	8	14753203	1.02588e-08	0.315508	0.121265	-15.7112	ID=WALNUT_00028217-RA;Parent=WALNUT_00028217;Name=WALNUT_00028217-RA;Alias=PREDICTED: pentatricopeptide repeat-containing protein At3g09040, mitochondrial-like,Interpro:IPR002885,Pfam:PF01535;Note=high_quality_partial_model;	19083	25894	ID=WALNUT_00028218-RA;Parent=WALNUT_00028218;Name=WALNUT_00028218-RA;Alias=PREDICTED: protein prenyltransferase alpha subunit repeat-containing protein 1,no protein domains;Note=low_quality_model;	21869	25951
QTL10	T10	M	7397750|F|0-16:A>T-16:A>T	jcf7180001216427	25314	8	14753203	5.45663e-07	0.315508	0.095489	-0.679439	ID=WALNUT_00028217-RA;Parent=WALNUT_00028217;Name=WALNUT_00028217-RA;Alias=PREDICTED: pentatricopeptide repeat-containing protein At3g09040, mitochondrial-like,Interpro:IPR002885,Pfam:PF01535;Note=high_quality_partial_model;	19083	25894	ID=WALNUT_00028218-RA;Parent=WALNUT_00028218;Name=WALNUT_00028218-RA;Alias=PREDICTED: protein prenyltransferase alpha subunit repeat-containing protein 1,no protein domains;Note=low_quality_model;	21869	25951
QTL10	T13	17	7397750|F|0-16:A>T-16:A>T	jcf7180001216427	25314	8	14753203	1.06598e-06	0.315508	0.0782251	-16.2663	ID=WALNUT_00028217-RA;Parent=WALNUT_00028217;Name=WALNUT_00028217-RA;Alias=PREDICTED: pentatricopeptide repeat-containing protein At3g09040, mitochondrial-like,Interpro:IPR002885,Pfam:PF01535;Note=high_quality_partial_model;	19083	25894	ID=WALNUT_00028218-RA;Parent=WALNUT_00028218;Name=WALNUT_00028218-RA;Alias=PREDICTED: protein prenyltransferase alpha subunit repeat-containing protein 1,no protein domains;Note=low_quality_model;	21869	25951
QTL10	T13	18	7397750|F|0-16:A>T-16:A>T	jcf7180001216427	25314	8	14753203	5.19163e-05	0.315508	0.0682738	-12.7119	ID=WALNUT_00028217-RA;Parent=WALNUT_00028217;Name=WALNUT_00028217-RA;Alias=PREDICTED: pentatricopeptide repeat-containing protein At3g09040, mitochondrial-like,Interpro:IPR002885,Pfam:PF01535;Note=high_quality_partial_model;	19083	25894	ID=WALNUT_00028218-RA;Parent=WALNUT_00028218;Name=WALNUT_00028218-RA;Alias=PREDICTED: protein prenyltransferase alpha subunit repeat-containing protein 1,no protein domains;Note=low_quality_model;	21869	25951
QTL10	T10	18	7397750|F|0-16:A>T-16:A>T	jcf7180001216427	25314	8	14753203	5.93119e-05	0.315508	0.0655804	-0.593327	ID=WALNUT_00028217-RA;Parent=WALNUT_00028217;Name=WALNUT_00028217-RA;Alias=PREDICTED: pentatricopeptide repeat-containing protein At3g09040, mitochondrial-like,Interpro:IPR002885,Pfam:PF01535;Note=high_quality_partial_model;	19083	25894	ID=WALNUT_00028218-RA;Parent=WALNUT_00028218;Name=WALNUT_00028218-RA;Alias=PREDICTED: protein prenyltransferase alpha subunit repeat-containing protein 1,no protein domains;Note=low_quality_model;	21869	25951
QTL10	T10	17	7397750|F|0-16:A>T-16:A>T	jcf7180001216427	25314	8	14753203	8.60491e-05	0.315508	0.0575991	-0.607567	ID=WALNUT_00028217-RA;Parent=WALNUT_00028217;Name=WALNUT_00028217-RA;Alias=PREDICTED: pentatricopeptide repeat-containing protein At3g09040, mitochondrial-like,Interpro:IPR002885,Pfam:PF01535;Note=high_quality_partial_model;	19083	25894	ID=WALNUT_00028218-RA;Parent=WALNUT_00028218;Name=WALNUT_00028218-RA;Alias=PREDICTED: protein prenyltransferase alpha subunit repeat-containing protein 1,no protein domains;Note=low_quality_model;	21869	25951
QTL10	T13	16	7395562	super1063	802609	8	NA	6.32614e-05	0.411765	0.0790673	9.14984	.	.	.	.	.	.
QTL10	T13	M	7395562	super1063	802609	8	NA	5.55861e-06	0.411765	0.0736767	8.89287	.	.	.	.	.	.
QTL10	T13	17	7395562	super1063	802609	8	NA	5.92643e-05	0.411765	0.0518367	9.65297	.	.	.	.	.	.
QTL10	T13	16	12418470|F|0-11:G>C-11:G>C	super1063	899835	8	NA	1.62076e-06	0.451872	0.11594	19.3164	ID=WALNUT_00006136-RA;Parent=WALNUT_00006136;Name=WALNUT_00006136-RA;Alias=clavata1 receptor kinase family protein,Interpro:IPR000719,Interpro:IPR001611,Interpro:IPR013210,Interpro:IPR025875,Pfam:PF00069,Pfam:PF00560,Pfam:PF08263,Pfam:PF12799,Pfam:PF13855;Note=high_quality_complete_model;	910468	914136	.	.	.
QTL10	T13	M	12418470|F|0-11:G>C-11:G>C	super1063	899835	8	NA	9.68999e-08	0.451872	0.103836	18.5639	ID=WALNUT_00006136-RA;Parent=WALNUT_00006136;Name=WALNUT_00006136-RA;Alias=clavata1 receptor kinase family protein,Interpro:IPR000719,Interpro:IPR001611,Interpro:IPR013210,Interpro:IPR025875,Pfam:PF00069,Pfam:PF00560,Pfam:PF08263,Pfam:PF12799,Pfam:PF13855;Note=high_quality_complete_model;	910468	914136	.	.	.
QTL10	T10	16	12418470|F|0-11:G>C-11:G>C	super1063	899835	8	NA	9.65162e-06	0.451872	0.0887459	0.811103	ID=WALNUT_00006136-RA;Parent=WALNUT_00006136;Name=WALNUT_00006136-RA;Alias=clavata1 receptor kinase family protein,Interpro:IPR000719,Interpro:IPR001611,Interpro:IPR013210,Interpro:IPR025875,Pfam:PF00069,Pfam:PF00560,Pfam:PF08263,Pfam:PF12799,Pfam:PF13855;Note=high_quality_complete_model;	910468	914136	.	.	.
QTL10	T10	17	12418470|F|0-11:G>C-11:G>C	super1063	899835	8	NA	4.87932e-06	0.451872	0.0792367	0.903746	ID=WALNUT_00006136-RA;Parent=WALNUT_00006136;Name=WALNUT_00006136-RA;Alias=clavata1 receptor kinase family protein,Interpro:IPR000719,Interpro:IPR001611,Interpro:IPR013210,Interpro:IPR025875,Pfam:PF00069,Pfam:PF00560,Pfam:PF08263,Pfam:PF12799,Pfam:PF13855;Note=high_quality_complete_model;	910468	914136	.	.	.
QTL10	T13	17	12418470|F|0-11:G>C-11:G>C	super1063	899835	8	NA	1.49941e-06	0.451872	0.0759247	20.4031	ID=WALNUT_00006136-RA;Parent=WALNUT_00006136;Name=WALNUT_00006136-RA;Alias=clavata1 receptor kinase family protein,Interpro:IPR000719,Interpro:IPR001611,Interpro:IPR013210,Interpro:IPR025875,Pfam:PF00069,Pfam:PF00560,Pfam:PF08263,Pfam:PF12799,Pfam:PF13855;Note=high_quality_complete_model;	910468	914136	.	.	.
QTL10	T10	M	12418470|F|0-11:G>C-11:G>C	super1063	899835	8	NA	8.38186e-06	0.451872	0.0743949	0.763243	ID=WALNUT_00006136-RA;Parent=WALNUT_00006136;Name=WALNUT_00006136-RA;Alias=clavata1 receptor kinase family protein,Interpro:IPR000719,Interpro:IPR001611,Interpro:IPR013210,Interpro:IPR025875,Pfam:PF00069,Pfam:PF00560,Pfam:PF08263,Pfam:PF12799,Pfam:PF13855;Note=high_quality_complete_model;	910468	914136	.	.	.
QTL10	T13	18	12418470|F|0-11:G>C-11:G>C	super1063	899835	8	NA	5.22123e-05	0.451872	0.0682267	16.1715	ID=WALNUT_00006136-RA;Parent=WALNUT_00006136;Name=WALNUT_00006136-RA;Alias=clavata1 receptor kinase family protein,Interpro:IPR000719,Interpro:IPR001611,Interpro:IPR013210,Interpro:IPR025875,Pfam:PF00069,Pfam:PF00560,Pfam:PF08263,Pfam:PF12799,Pfam:PF13855;Note=high_quality_complete_model;	910468	914136	.	.	.
QTL10	T13	16	12418101|F|0-26:C>G-26:C>G	super1063	899906	8	NA	1.13519e-07	0.411765	0.14391	17.5782	ID=WALNUT_00006136-RA;Parent=WALNUT_00006136;Name=WALNUT_00006136-RA;Alias=clavata1 receptor kinase family protein,Interpro:IPR000719,Interpro:IPR001611,Interpro:IPR013210,Interpro:IPR025875,Pfam:PF00069,Pfam:PF00560,Pfam:PF08263,Pfam:PF12799,Pfam:PF13855;Note=high_quality_complete_model;	910468	914136	.	.	.
QTL10	T13	M	12418101|F|0-26:C>G-26:C>G	super1063	899906	8	NA	7.25545e-10	0.411765	0.142466	17.6524	ID=WALNUT_00006136-RA;Parent=WALNUT_00006136;Name=WALNUT_00006136-RA;Alias=clavata1 receptor kinase family protein,Interpro:IPR000719,Interpro:IPR001611,Interpro:IPR013210,Interpro:IPR025875,Pfam:PF00069,Pfam:PF00560,Pfam:PF08263,Pfam:PF12799,Pfam:PF13855;Note=high_quality_complete_model;	910468	914136	.	.	.
QTL10	T10	16	12418101|F|0-26:C>G-26:C>G	super1063	899906	8	NA	3.46771e-07	0.411765	0.119897	0.777178	ID=WALNUT_00006136-RA;Parent=WALNUT_00006136;Name=WALNUT_00006136-RA;Alias=clavata1 receptor kinase family protein,Interpro:IPR000719,Interpro:IPR001611,Interpro:IPR013210,Interpro:IPR025875,Pfam:PF00069,Pfam:PF00560,Pfam:PF08263,Pfam:PF12799,Pfam:PF13855;Note=high_quality_complete_model;	910468	914136	.	.	.
QTL10	T10	M	12418101|F|0-26:C>G-26:C>G	super1063	899906	8	NA	3.47066e-08	0.411765	0.117564	0.783263	ID=WALNUT_00006136-RA;Parent=WALNUT_00006136;Name=WALNUT_00006136-RA;Alias=clavata1 receptor kinase family protein,Interpro:IPR000719,Interpro:IPR001611,Interpro:IPR013210,Interpro:IPR025875,Pfam:PF00069,Pfam:PF00560,Pfam:PF08263,Pfam:PF12799,Pfam:PF13855;Note=high_quality_complete_model;	910468	914136	.	.	.
QTL10	T13	17	12418101|F|0-26:C>G-26:C>G	super1063	899906	8	NA	1.22461e-08	0.411765	0.109321	19.9733	ID=WALNUT_00006136-RA;Parent=WALNUT_00006136;Name=WALNUT_00006136-RA;Alias=clavata1 receptor kinase family protein,Interpro:IPR000719,Interpro:IPR001611,Interpro:IPR013210,Interpro:IPR025875,Pfam:PF00069,Pfam:PF00560,Pfam:PF08263,Pfam:PF12799,Pfam:PF13855;Note=high_quality_complete_model;	910468	914136	.	.	.
QTL10	T13	18	12418101|F|0-26:C>G-26:C>G	super1063	899906	8	NA	1.82205e-06	0.411765	0.0967011	15.7186	ID=WALNUT_00006136-RA;Parent=WALNUT_00006136;Name=WALNUT_00006136-RA;Alias=clavata1 receptor kinase family protein,Interpro:IPR000719,Interpro:IPR001611,Interpro:IPR013210,Interpro:IPR025875,Pfam:PF00069,Pfam:PF00560,Pfam:PF08263,Pfam:PF12799,Pfam:PF13855;Note=high_quality_complete_model;	910468	914136	.	.	.
QTL10	T10	17	12418101|F|0-26:C>G-26:C>G	super1063	899906	8	NA	5.31951e-07	0.411765	0.0965769	0.819103	ID=WALNUT_00006136-RA;Parent=WALNUT_00006136;Name=WALNUT_00006136-RA;Alias=clavata1 receptor kinase family protein,Interpro:IPR000719,Interpro:IPR001611,Interpro:IPR013210,Interpro:IPR025875,Pfam:PF00069,Pfam:PF00560,Pfam:PF08263,Pfam:PF12799,Pfam:PF13855;Note=high_quality_complete_model;	910468	914136	.	.	.
QTL10	T10	18	12418101|F|0-26:C>G-26:C>G	super1063	899906	8	NA	5.22929e-06	0.411765	0.0855247	0.702586	ID=WALNUT_00006136-RA;Parent=WALNUT_00006136;Name=WALNUT_00006136-RA;Alias=clavata1 receptor kinase family protein,Interpro:IPR000719,Interpro:IPR001611,Interpro:IPR013210,Interpro:IPR025875,Pfam:PF00069,Pfam:PF00560,Pfam:PF08263,Pfam:PF12799,Pfam:PF13855;Note=high_quality_complete_model;	910468	914136	.	.	.
QTL10	T13	16	7385297	super1063	929481	8	NA	2.04881e-05	0.352941	0.0901963	10.4551	ID=WALNUT_00006137-RA;Parent=WALNUT_00006137;Name=WALNUT_00006137-RA;Alias=uninformative,Interpro:IPR003959,Pfam:PF00004;Note=high_quality_complete_model;	925818	953715	.	.	.
QTL10	T10	16	7385297	super1063	929481	8	NA	7.61346e-05	0.352941	0.0701521	0.451189	ID=WALNUT_00006137-RA;Parent=WALNUT_00006137;Name=WALNUT_00006137-RA;Alias=uninformative,Interpro:IPR003959,Pfam:PF00004;Note=high_quality_complete_model;	925818	953715	.	.	.
QTL10	T13	M	7385297	super1063	929481	8	NA	1.28869e-05	0.352941	0.0676253	9.08929	ID=WALNUT_00006137-RA;Parent=WALNUT_00006137;Name=WALNUT_00006137-RA;Alias=uninformative,Interpro:IPR003959,Pfam:PF00004;Note=high_quality_complete_model;	925818	953715	.	.	.
QTL10	T13	16	100000629	super1063	1207795	8	NA	4.29591e-05	0.385027	0.0828652	-9.49492	.	.	.	.	.	.
QTL10	T10	16	100000629	super1063	1207795	8	NA	3.36294e-05	0.385027	0.0774363	-0.445635	.	.	.	.	.	.
QTL10	T13	M	100000629	super1063	1207795	8	NA	1.52629e-05	0.385027	0.0664167	-8.56231	.	.	.	.	.	.
QTL10	T10	M	100000629	super1063	1207795	8	NA	9.15505e-05	0.385027	0.0566174	-0.386853	.	.	.	.	.	.
QTL10	T13	16	7393635	super1063	1316506	8	NA	3.49393e-06	0.379679	0.108046	-11.6518	ID=WALNUT_00006147-RA;Parent=WALNUT_00006147;Name=WALNUT_00006147-RA;Alias=PREDICTED: phosphate transporter PHO1 homolog 3,Interpro:IPR004331,Interpro:IPR004342,Pfam:PF03105,Pfam:PF03124;Note=high_quality_partial_model;	1317881	1322888	ID=WALNUT_00006146-RA;Parent=WALNUT_00006146;Name=WALNUT_00006146-RA;Alias=PREDICTED: fructose-bisphosphate aldolase-lysine N-methyltransferase, chloroplastic,no protein domains;Note=low_quality_model;	1285834	1305545
QTL10	T13	M	7393635	super1063	1316506	8	NA	1.1285e-07	0.379679	0.102671	-11.4632	ID=WALNUT_00006147-RA;Parent=WALNUT_00006147;Name=WALNUT_00006147-RA;Alias=PREDICTED: phosphate transporter PHO1 homolog 3,Interpro:IPR004331,Interpro:IPR004342,Pfam:PF03105,Pfam:PF03124;Note=high_quality_partial_model;	1317881	1322888	ID=WALNUT_00006146-RA;Parent=WALNUT_00006146;Name=WALNUT_00006146-RA;Alias=PREDICTED: fructose-bisphosphate aldolase-lysine N-methyltransferase, chloroplastic,no protein domains;Note=low_quality_model;	1285834	1305545
QTL10	T13	17	7393635	super1063	1316506	8	NA	1.24265e-07	0.379679	0.0929625	-14.0893	ID=WALNUT_00006147-RA;Parent=WALNUT_00006147;Name=WALNUT_00006147-RA;Alias=PREDICTED: phosphate transporter PHO1 homolog 3,Interpro:IPR004331,Interpro:IPR004342,Pfam:PF03105,Pfam:PF03124;Note=high_quality_partial_model;	1317881	1322888	ID=WALNUT_00006146-RA;Parent=WALNUT_00006146;Name=WALNUT_00006146-RA;Alias=PREDICTED: fructose-bisphosphate aldolase-lysine N-methyltransferase, chloroplastic,no protein domains;Note=low_quality_model;	1285834	1305545
QTL10	T10	17	7393635	super1063	1316506	8	NA	2.00461e-06	0.379679	0.0861327	-0.592076	ID=WALNUT_00006147-RA;Parent=WALNUT_00006147;Name=WALNUT_00006147-RA;Alias=PREDICTED: phosphate transporter PHO1 homolog 3,Interpro:IPR004331,Interpro:IPR004342,Pfam:PF03105,Pfam:PF03124;Note=high_quality_partial_model;	1317881	1322888	ID=WALNUT_00006146-RA;Parent=WALNUT_00006146;Name=WALNUT_00006146-RA;Alias=PREDICTED: fructose-bisphosphate aldolase-lysine N-methyltransferase, chloroplastic,no protein domains;Note=low_quality_model;	1285834	1305545
QTL10	T10	M	7393635	super1063	1316506	8	NA	1.86449e-06	0.379679	0.0859015	-0.512176	ID=WALNUT_00006147-RA;Parent=WALNUT_00006147;Name=WALNUT_00006147-RA;Alias=PREDICTED: phosphate transporter PHO1 homolog 3,Interpro:IPR004331,Interpro:IPR004342,Pfam:PF03105,Pfam:PF03124;Note=high_quality_partial_model;	1317881	1322888	ID=WALNUT_00006146-RA;Parent=WALNUT_00006146;Name=WALNUT_00006146-RA;Alias=PREDICTED: fructose-bisphosphate aldolase-lysine N-methyltransferase, chloroplastic,no protein domains;Note=low_quality_model;	1285834	1305545
QTL10	T10	16	7393635	super1063	1316506	8	NA	1.97526e-05	0.379679	0.082231	-0.493042	ID=WALNUT_00006147-RA;Parent=WALNUT_00006147;Name=WALNUT_00006147-RA;Alias=PREDICTED: phosphate transporter PHO1 homolog 3,Interpro:IPR004331,Interpro:IPR004342,Pfam:PF03105,Pfam:PF03124;Note=high_quality_partial_model;	1317881	1322888	ID=WALNUT_00006146-RA;Parent=WALNUT_00006146;Name=WALNUT_00006146-RA;Alias=PREDICTED: fructose-bisphosphate aldolase-lysine N-methyltransferase, chloroplastic,no protein domains;Note=low_quality_model;	1285834	1305545
QTL10	T13	16	7397856|F|0-58:T>A-58:T>A	jcf7180001222160	467294	8	NA	1.00775e-07	0.358289	0.145186	-21.4305	ID=WALNUT_00006805-RA;Parent=WALNUT_00006805;Name=WALNUT_00006805-RA;Alias=non-annotated model,no protein domains;Note=low_quality_model;	455885	456405	.	.	.
QTL10	T10	16	7397856|F|0-58:T>A-58:T>A	jcf7180001222160	467294	8	NA	1.02456e-06	0.358289	0.109593	-0.889779	ID=WALNUT_00006805-RA;Parent=WALNUT_00006805;Name=WALNUT_00006805-RA;Alias=non-annotated model,no protein domains;Note=low_quality_model;	455885	456405	.	.	.
QTL10	T13	M	7397856|F|0-58:T>A-58:T>A	jcf7180001222160	467294	8	NA	9.78182e-08	0.358289	0.103763	-18.4529	ID=WALNUT_00006805-RA;Parent=WALNUT_00006805;Name=WALNUT_00006805-RA;Alias=non-annotated model,no protein domains;Note=low_quality_model;	455885	456405	.	.	.
QTL10	T10	17	7397856|F|0-58:T>A-58:T>A	jcf7180001222160	467294	8	NA	1.23886e-06	0.358289	0.0898995	-0.952085	ID=WALNUT_00006805-RA;Parent=WALNUT_00006805;Name=WALNUT_00006805-RA;Alias=non-annotated model,no protein domains;Note=low_quality_model;	455885	456405	.	.	.
QTL10	T10	M	7397856|F|0-58:T>A-58:T>A	jcf7180001222160	467294	8	NA	1.54686e-06	0.358289	0.0873483	-0.820152	ID=WALNUT_00006805-RA;Parent=WALNUT_00006805;Name=WALNUT_00006805-RA;Alias=non-annotated model,no protein domains;Note=low_quality_model;	455885	456405	.	.	.
QTL10	T13	17	7397856|F|0-58:T>A-58:T>A	jcf7180001222160	467294	8	NA	3.49981e-07	0.358289	0.0858096	-21.5172	ID=WALNUT_00006805-RA;Parent=WALNUT_00006805;Name=WALNUT_00006805-RA;Alias=non-annotated model,no protein domains;Note=low_quality_model;	455885	456405	.	.	.
QTL10	T13	16	100038310	jcf7180001222160	467302	8	NA	2.70966e-06	0.176471	0.110649	-15.2432	ID=WALNUT_00006805-RA;Parent=WALNUT_00006805;Name=WALNUT_00006805-RA;Alias=non-annotated model,no protein domains;Note=low_quality_model;	455885	456405	.	.	.
QTL10	T10	16	100038310	jcf7180001222160	467302	8	NA	8.82883e-06	0.176471	0.0895613	-0.670109	ID=WALNUT_00006805-RA;Parent=WALNUT_00006805;Name=WALNUT_00006805-RA;Alias=non-annotated model,no protein domains;Note=low_quality_model;	455885	456405	.	.	.
QTL10	T13	M	100038310	jcf7180001222160	467302	8	NA	8.36703e-06	0.176471	0.0707243	-12.247	ID=WALNUT_00006805-RA;Parent=WALNUT_00006805;Name=WALNUT_00006805-RA;Alias=non-annotated model,no protein domains;Note=low_quality_model;	455885	456405	.	.	.
QTL10	T13	16	7395267|F|0-13:C>T-13:C>T	jcf7180001222160	551961	8	NA	5.26275e-07	0.28877	0.127652	-19.3451	ID=WALNUT_00006807-RA;Parent=WALNUT_00006807;Name=WALNUT_00006807-RA;Alias=PREDICTED: protein PIR-like,Interpro:IPR008081,Pfam:PF05994;Note=high_quality_complete_model;	552069	590028	.	.	.
QTL10	T13	17	7395267|F|0-13:C>T-13:C>T	jcf7180001222160	551961	8	NA	1.20066e-07	0.28877	0.0932016	-21.5713	ID=WALNUT_00006807-RA;Parent=WALNUT_00006807;Name=WALNUT_00006807-RA;Alias=PREDICTED: protein PIR-like,Interpro:IPR008081,Pfam:PF05994;Note=high_quality_complete_model;	552069	590028	.	.	.
QTL10	T10	16	7395267|F|0-13:C>T-13:C>T	jcf7180001222160	551961	8	NA	7.16086e-06	0.28877	0.0914819	-0.787755	ID=WALNUT_00006807-RA;Parent=WALNUT_00006807;Name=WALNUT_00006807-RA;Alias=PREDICTED: protein PIR-like,Interpro:IPR008081,Pfam:PF05994;Note=high_quality_complete_model;	552069	590028	.	.	.
QTL10	T13	M	7395267|F|0-13:C>T-13:C>T	jcf7180001222160	551961	8	NA	5.42978e-07	0.28877	0.090798	-16.5542	ID=WALNUT_00006807-RA;Parent=WALNUT_00006807;Name=WALNUT_00006807-RA;Alias=PREDICTED: protein PIR-like,Interpro:IPR008081,Pfam:PF05994;Note=high_quality_complete_model;	552069	590028	.	.	.
QTL10	T10	17	7395267|F|0-13:C>T-13:C>T	jcf7180001222160	551961	8	NA	3.83639e-06	0.28877	0.0810923	-0.873545	ID=WALNUT_00006807-RA;Parent=WALNUT_00006807;Name=WALNUT_00006807-RA;Alias=PREDICTED: protein PIR-like,Interpro:IPR008081,Pfam:PF05994;Note=high_quality_complete_model;	552069	590028	.	.	.
QTL10	T10	M	7395267|F|0-13:C>T-13:C>T	jcf7180001222160	551961	8	NA	2.09598e-05	0.28877	0.0675016	-0.693831	ID=WALNUT_00006807-RA;Parent=WALNUT_00006807;Name=WALNUT_00006807-RA;Alias=PREDICTED: protein PIR-like,Interpro:IPR008081,Pfam:PF05994;Note=high_quality_complete_model;	552069	590028	.	.	.
QTL10	T13	17	7410342|F|0-53:A>G-53:A>G	jcf7180001222160	736890	8	NA	3.04932e-06	0.304813	0.0711731	-18.7662	ID=WALNUT_00006810-RA;Parent=WALNUT_00006810;Name=WALNUT_00006810-RA;Alias=uninformative,Interpro:IPR000445,Interpro:IPR029119,Pfam:PF00633,Pfam:PF14815;Note=high_quality_complete_model;	720660	727880	.	.	.
QTL10	T10	17	7410342|F|0-53:A>G-53:A>G	jcf7180001222160	736890	8	NA	7.75996e-05	0.304813	0.0583614	-0.735981	ID=WALNUT_00006810-RA;Parent=WALNUT_00006810;Name=WALNUT_00006810-RA;Alias=uninformative,Interpro:IPR000445,Interpro:IPR029119,Pfam:PF00633,Pfam:PF14815;Note=high_quality_complete_model;	720660	727880	.	.	.
QTL10	T13	M	7410342|F|0-53:A>G-53:A>G	jcf7180001222160	736890	8	NA	8.51695e-05	0.304813	0.0543154	-12.768	ID=WALNUT_00006810-RA;Parent=WALNUT_00006810;Name=WALNUT_00006810-RA;Alias=uninformative,Interpro:IPR000445,Interpro:IPR029119,Pfam:PF00633,Pfam:PF14815;Note=high_quality_complete_model;	720660	727880	.	.	.
QTL10	T13	16	7393210|F|0-57:G>A-57:G>A	jcf7180001222160	783016	8	NA	4.18635e-05	0.371658	0.0831196	-14.61	ID=WALNUT_00006811-RA;Parent=WALNUT_00006811;Name=WALNUT_00006811-RA;Alias=PREDICTED: exosome complex component CSL4-like,Interpro:IPR019495,Pfam:PF10447;Note=high_quality_complete_model;	763540	786108	.	.	.
QTL10	T13	17	7393210|F|0-57:G>A-57:G>A	jcf7180001222160	783016	8	NA	9.76722e-07	0.371658	0.0788165	-18.5765	ID=WALNUT_00006811-RA;Parent=WALNUT_00006811;Name=WALNUT_00006811-RA;Alias=PREDICTED: exosome complex component CSL4-like,Interpro:IPR019495,Pfam:PF10447;Note=high_quality_complete_model;	763540	786108	.	.	.
QTL10	T10	17	7393210|F|0-57:G>A-57:G>A	jcf7180001222160	783016	8	NA	7.28389e-06	0.371658	0.0761592	-0.790284	ID=WALNUT_00006811-RA;Parent=WALNUT_00006811;Name=WALNUT_00006811-RA;Alias=PREDICTED: exosome complex component CSL4-like,Interpro:IPR019495,Pfam:PF10447;Note=high_quality_complete_model;	763540	786108	.	.	.
QTL10	T13	M	7393210|F|0-57:G>A-57:G>A	jcf7180001222160	783016	8	NA	9.65778e-06	0.371658	0.0696927	-13.6117	ID=WALNUT_00006811-RA;Parent=WALNUT_00006811;Name=WALNUT_00006811-RA;Alias=PREDICTED: exosome complex component CSL4-like,Interpro:IPR019495,Pfam:PF10447;Note=high_quality_complete_model;	763540	786108	.	.	.
QTL10	T10	M	7393210|F|0-57:G>A-57:G>A	jcf7180001222160	783016	8	NA	5.1317e-05	0.371658	0.0608602	-0.616767	ID=WALNUT_00006811-RA;Parent=WALNUT_00006811;Name=WALNUT_00006811-RA;Alias=PREDICTED: exosome complex component CSL4-like,Interpro:IPR019495,Pfam:PF10447;Note=high_quality_complete_model;	763540	786108	.	.	.
QTL10	T13	17	7400812	jcf7180001222160	926305	8	NA	9.40389e-05	0.427807	0.0489075	9.22764	ID=WALNUT_00006817-RA;Parent=WALNUT_00006817;Name=WALNUT_00006817-RA;Alias=Methyltransferase-like protein,Pfam:PF13489;Note=high_quality_complete_model;	924993	945566	.	.	.
QTL10	T13	16	12413277	jcf7180001222160	1007153	8	NA	1.27575e-10	0.352941	0.219816	-16.8673	ID=WALNUT_00006818-RA;Parent=WALNUT_00006818;Name=WALNUT_00006818-RA;Alias=PREDICTED: putative DNA-binding protein ESCAROLA,Interpro:IPR005175,Pfam:PF03479;Note=high_quality_complete_model;	1010992	1011900	.	.	.
QTL10	T13	M	12413277	jcf7180001222160	1007153	8	NA	5.14287e-12	0.352941	0.18395	-15.5457	ID=WALNUT_00006818-RA;Parent=WALNUT_00006818;Name=WALNUT_00006818-RA;Alias=PREDICTED: putative DNA-binding protein ESCAROLA,Interpro:IPR005175,Pfam:PF03479;Note=high_quality_complete_model;	1010992	1011900	.	.	.
QTL10	T10	16	12413277	jcf7180001222160	1007153	8	NA	2.49941e-09	0.352941	0.168688	-0.7116	ID=WALNUT_00006818-RA;Parent=WALNUT_00006818;Name=WALNUT_00006818-RA;Alias=PREDICTED: putative DNA-binding protein ESCAROLA,Interpro:IPR005175,Pfam:PF03479;Note=high_quality_complete_model;	1010992	1011900	.	.	.
QTL10	T13	17	12413277	jcf7180001222160	1007153	8	NA	2.548e-09	0.352941	0.120678	-16.3071	ID=WALNUT_00006818-RA;Parent=WALNUT_00006818;Name=WALNUT_00006818-RA;Alias=PREDICTED: putative DNA-binding protein ESCAROLA,Interpro:IPR005175,Pfam:PF03479;Note=high_quality_complete_model;	1010992	1011900	.	.	.
QTL10	T10	M	12413277	jcf7180001222160	1007153	8	NA	1.47234e-07	0.352941	0.105886	-0.577363	ID=WALNUT_00006818-RA;Parent=WALNUT_00006818;Name=WALNUT_00006818-RA;Alias=PREDICTED: putative DNA-binding protein ESCAROLA,Interpro:IPR005175,Pfam:PF03479;Note=high_quality_complete_model;	1010992	1011900	.	.	.
QTL10	T10	17	12413277	jcf7180001222160	1007153	8	NA	2.29765e-06	0.352941	0.0850694	-0.594846	ID=WALNUT_00006818-RA;Parent=WALNUT_00006818;Name=WALNUT_00006818-RA;Alias=PREDICTED: putative DNA-binding protein ESCAROLA,Interpro:IPR005175,Pfam:PF03479;Note=high_quality_complete_model;	1010992	1011900	.	.	.
QTL10	T13	18	12413277	jcf7180001222160	1007153	8	NA	1.05707e-05	0.352941	0.0816042	-11.2145	ID=WALNUT_00006818-RA;Parent=WALNUT_00006818;Name=WALNUT_00006818-RA;Alias=PREDICTED: putative DNA-binding protein ESCAROLA,Interpro:IPR005175,Pfam:PF03479;Note=high_quality_complete_model;	1010992	1011900	.	.	.
QTL10	T10	18	12413277	jcf7180001222160	1007153	8	NA	1.93494e-05	0.352941	0.0746877	-0.51179	ID=WALNUT_00006818-RA;Parent=WALNUT_00006818;Name=WALNUT_00006818-RA;Alias=PREDICTED: putative DNA-binding protein ESCAROLA,Interpro:IPR005175,Pfam:PF03479;Note=high_quality_complete_model;	1010992	1011900	.	.	.
QTL10	T10	17	100009971	jcf7180001222160	1079199	8	NA	4.09378e-05	0.139037	0.0631074	-0.636465	ID=WALNUT_00006820-RA;Parent=WALNUT_00006820;Name=WALNUT_00006820-RA;Alias=PREDICTED: peptidyl-prolyl cis-trans isomerase CYP19-3-like,Interpro:IPR002130,Pfam:PF00160;Note=high_quality_complete_model;	1078008	1078532	.	.	.
QTL10	T13	16	7398714	jcf7180001222160	1081719	8	NA	3.18993e-06	0.213904	0.108977	-13.675	ID=WALNUT_00006820-RA;Parent=WALNUT_00006820;Name=WALNUT_00006820-RA;Alias=PREDICTED: peptidyl-prolyl cis-trans isomerase CYP19-3-like,Interpro:IPR002130,Pfam:PF00160;Note=high_quality_complete_model;	1078008	1078532	.	.	.
QTL10	T10	16	7398714	jcf7180001222160	1081719	8	NA	1.19138e-06	0.213904	0.10817	-0.663234	ID=WALNUT_00006820-RA;Parent=WALNUT_00006820;Name=WALNUT_00006820-RA;Alias=PREDICTED: peptidyl-prolyl cis-trans isomerase CYP19-3-like,Interpro:IPR002130,Pfam:PF00160;Note=high_quality_complete_model;	1078008	1078532	.	.	.
QTL10	T13	M	7398714	jcf7180001222160	1081719	8	NA	9.01673e-06	0.213904	0.0701863	-11.0571	ID=WALNUT_00006820-RA;Parent=WALNUT_00006820;Name=WALNUT_00006820-RA;Alias=PREDICTED: peptidyl-prolyl cis-trans isomerase CYP19-3-like,Interpro:IPR002130,Pfam:PF00160;Note=high_quality_complete_model;	1078008	1078532	.	.	.
QTL10	T10	16	23448259	jcf7180001222160	1113865	8	NA	7.23865e-08	0.213904	0.135061	-0.670539	ID=WALNUT_00006821-RA;Parent=WALNUT_00006821;Name=WALNUT_00006821-RA;Alias=uninformative,no protein domains;Note=low_quality_model;	1114310	1115641	ID=WALNUT_00006822-RA;Parent=WALNUT_00006822;Name=WALNUT_00006822-RA;Alias=PREDICTED: ethylene-responsive transcription factor 1B-like,Interpro:IPR001471,Pfam:PF00847;Note=high_quality_complete_model;	1161266	1162334
QTL10	T13	16	23448259	jcf7180001222160	1113865	8	NA	2.73869e-07	0.213904	0.134535	-13.7414	ID=WALNUT_00006821-RA;Parent=WALNUT_00006821;Name=WALNUT_00006821-RA;Alias=uninformative,no protein domains;Note=low_quality_model;	1114310	1115641	ID=WALNUT_00006822-RA;Parent=WALNUT_00006822;Name=WALNUT_00006822-RA;Alias=PREDICTED: ethylene-responsive transcription factor 1B-like,Interpro:IPR001471,Pfam:PF00847;Note=high_quality_complete_model;	1161266	1162334
QTL10	T13	M	23448259	jcf7180001222160	1113865	8	NA	3.95625e-08	0.213904	0.110729	-12.5465	ID=WALNUT_00006821-RA;Parent=WALNUT_00006821;Name=WALNUT_00006821-RA;Alias=uninformative,no protein domains;Note=low_quality_model;	1114310	1115641	ID=WALNUT_00006822-RA;Parent=WALNUT_00006822;Name=WALNUT_00006822-RA;Alias=PREDICTED: ethylene-responsive transcription factor 1B-like,Interpro:IPR001471,Pfam:PF00847;Note=high_quality_complete_model;	1161266	1162334
QTL10	T13	17	23448259	jcf7180001222160	1113865	8	NA	1.93044e-08	0.213904	0.10607	-15.8971	ID=WALNUT_00006821-RA;Parent=WALNUT_00006821;Name=WALNUT_00006821-RA;Alias=uninformative,no protein domains;Note=low_quality_model;	1114310	1115641	ID=WALNUT_00006822-RA;Parent=WALNUT_00006822;Name=WALNUT_00006822-RA;Alias=PREDICTED: ethylene-responsive transcription factor 1B-like,Interpro:IPR001471,Pfam:PF00847;Note=high_quality_complete_model;	1161266	1162334
QTL10	T10	17	23448259	jcf7180001222160	1113865	8	NA	8.93613e-07	0.213904	0.0924707	-0.649825	ID=WALNUT_00006821-RA;Parent=WALNUT_00006821;Name=WALNUT_00006821-RA;Alias=uninformative,no protein domains;Note=low_quality_model;	1114310	1115641	ID=WALNUT_00006822-RA;Parent=WALNUT_00006822;Name=WALNUT_00006822-RA;Alias=PREDICTED: ethylene-responsive transcription factor 1B-like,Interpro:IPR001471,Pfam:PF00847;Note=high_quality_complete_model;	1161266	1162334
QTL10	T10	M	23448259	jcf7180001222160	1113865	8	NA	1.37609e-06	0.213904	0.0882565	-0.548539	ID=WALNUT_00006821-RA;Parent=WALNUT_00006821;Name=WALNUT_00006821-RA;Alias=uninformative,no protein domains;Note=low_quality_model;	1114310	1115641	ID=WALNUT_00006822-RA;Parent=WALNUT_00006822;Name=WALNUT_00006822-RA;Alias=PREDICTED: ethylene-responsive transcription factor 1B-like,Interpro:IPR001471,Pfam:PF00847;Note=high_quality_complete_model;	1161266	1162334
QTL10	T13	16	7401452	jcf7180001222160	1238694	8	NA	7.37124e-08	0.262032	0.148547	-14.1627	ID=WALNUT_00006825-RA;Parent=WALNUT_00006825;Name=WALNUT_00006825-RA;Alias=uninformative,Interpro:IPR003439,Pfam:PF00005;Note=high_quality_partial_model;	1238714	1249425	ID=WALNUT_00006826-RA;Parent=WALNUT_00006826;Name=WALNUT_00006826-RA;Alias=serine-threonine protein kinase, plant-type, putative,Interpro:IPR001611,Interpro:IPR013210,Interpro:IPR025875,Pfam:PF00560,Pfam:PF08263,Pfam:PF12799,Pfam:PF13855;Note=high_quality_complete_model;	1267061	1269178
QTL10	T10	16	7401452	jcf7180001222160	1238694	8	NA	1.27089e-07	0.262032	0.129577	-0.63958	ID=WALNUT_00006825-RA;Parent=WALNUT_00006825;Name=WALNUT_00006825-RA;Alias=uninformative,Interpro:IPR003439,Pfam:PF00005;Note=high_quality_partial_model;	1238714	1249425	ID=WALNUT_00006826-RA;Parent=WALNUT_00006826;Name=WALNUT_00006826-RA;Alias=serine-threonine protein kinase, plant-type, putative,Interpro:IPR001611,Interpro:IPR013210,Interpro:IPR025875,Pfam:PF00560,Pfam:PF08263,Pfam:PF12799,Pfam:PF13855;Note=high_quality_complete_model;	1267061	1269178
QTL10	T13	M	7401452	jcf7180001222160	1238694	8	NA	4.98971e-08	0.262032	0.108935	-12.2567	ID=WALNUT_00006825-RA;Parent=WALNUT_00006825;Name=WALNUT_00006825-RA;Alias=uninformative,Interpro:IPR003439,Pfam:PF00005;Note=high_quality_partial_model;	1238714	1249425	ID=WALNUT_00006826-RA;Parent=WALNUT_00006826;Name=WALNUT_00006826-RA;Alias=serine-threonine protein kinase, plant-type, putative,Interpro:IPR001611,Interpro:IPR013210,Interpro:IPR025875,Pfam:PF00560,Pfam:PF08263,Pfam:PF12799,Pfam:PF13855;Note=high_quality_complete_model;	1267061	1269178
QTL10	T13	17	7401452	jcf7180001222160	1238694	8	NA	3.02505e-08	0.262032	0.102879	-15.3694	ID=WALNUT_00006825-RA;Parent=WALNUT_00006825;Name=WALNUT_00006825-RA;Alias=uninformative,Interpro:IPR003439,Pfam:PF00005;Note=high_quality_partial_model;	1238714	1249425	ID=WALNUT_00006826-RA;Parent=WALNUT_00006826;Name=WALNUT_00006826-RA;Alias=serine-threonine protein kinase, plant-type, putative,Interpro:IPR001611,Interpro:IPR013210,Interpro:IPR025875,Pfam:PF00560,Pfam:PF08263,Pfam:PF12799,Pfam:PF13855;Note=high_quality_complete_model;	1267061	1269178
QTL10	T10	M	7401452	jcf7180001222160	1238694	8	NA	7.17009e-06	0.262032	0.0755788	-0.498087	ID=WALNUT_00006825-RA;Parent=WALNUT_00006825;Name=WALNUT_00006825-RA;Alias=uninformative,Interpro:IPR003439,Pfam:PF00005;Note=high_quality_partial_model;	1238714	1249425	ID=WALNUT_00006826-RA;Parent=WALNUT_00006826;Name=WALNUT_00006826-RA;Alias=serine-threonine protein kinase, plant-type, putative,Interpro:IPR001611,Interpro:IPR013210,Interpro:IPR025875,Pfam:PF00560,Pfam:PF08263,Pfam:PF12799,Pfam:PF13855;Note=high_quality_complete_model;	1267061	1269178
QTL10	T10	17	7401452	jcf7180001222160	1238694	8	NA	1.07709e-05	0.262032	0.0731719	-0.564828	ID=WALNUT_00006825-RA;Parent=WALNUT_00006825;Name=WALNUT_00006825-RA;Alias=uninformative,Interpro:IPR003439,Pfam:PF00005;Note=high_quality_partial_model;	1238714	1249425	ID=WALNUT_00006826-RA;Parent=WALNUT_00006826;Name=WALNUT_00006826-RA;Alias=serine-threonine protein kinase, plant-type, putative,Interpro:IPR001611,Interpro:IPR013210,Interpro:IPR025875,Pfam:PF00560,Pfam:PF08263,Pfam:PF12799,Pfam:PF13855;Note=high_quality_complete_model;	1267061	1269178
QTL10	T13	16	7401452|F|0-17:T>C-17:T>C	jcf7180001222160	1238711	8	NA	6.20765e-05	0.494652	0.0792523	14.9237	ID=WALNUT_00006825-RA;Parent=WALNUT_00006825;Name=WALNUT_00006825-RA;Alias=uninformative,Interpro:IPR003439,Pfam:PF00005;Note=high_quality_partial_model;	1238714	1249425	ID=WALNUT_00006826-RA;Parent=WALNUT_00006826;Name=WALNUT_00006826-RA;Alias=serine-threonine protein kinase, plant-type, putative,Interpro:IPR001611,Interpro:IPR013210,Interpro:IPR025875,Pfam:PF00560,Pfam:PF08263,Pfam:PF12799,Pfam:PF13855;Note=high_quality_complete_model;	1267061	1269178
QTL10	T10	16	7401452|F|0-17:T>C-17:T>C	jcf7180001222160	1238711	8	NA	8.66818e-05	0.494652	0.0690045	0.662446	ID=WALNUT_00006825-RA;Parent=WALNUT_00006825;Name=WALNUT_00006825-RA;Alias=uninformative,Interpro:IPR003439,Pfam:PF00005;Note=high_quality_partial_model;	1238714	1249425	ID=WALNUT_00006826-RA;Parent=WALNUT_00006826;Name=WALNUT_00006826-RA;Alias=serine-threonine protein kinase, plant-type, putative,Interpro:IPR001611,Interpro:IPR013210,Interpro:IPR025875,Pfam:PF00560,Pfam:PF08263,Pfam:PF12799,Pfam:PF13855;Note=high_quality_complete_model;	1267061	1269178
QTL10	T13	17	7401452|F|0-17:T>C-17:T>C	jcf7180001222160	1238711	8	NA	3.85002e-05	0.494652	0.0545934	16.1849	ID=WALNUT_00006825-RA;Parent=WALNUT_00006825;Name=WALNUT_00006825-RA;Alias=uninformative,Interpro:IPR003439,Pfam:PF00005;Note=high_quality_partial_model;	1238714	1249425	ID=WALNUT_00006826-RA;Parent=WALNUT_00006826;Name=WALNUT_00006826-RA;Alias=serine-threonine protein kinase, plant-type, putative,Interpro:IPR001611,Interpro:IPR013210,Interpro:IPR025875,Pfam:PF00560,Pfam:PF08263,Pfam:PF12799,Pfam:PF13855;Note=high_quality_complete_model;	1267061	1269178
QTL10	T13	M	7401452|F|0-17:T>C-17:T>C	jcf7180001222160	1238711	8	NA	9.0238e-05	0.494652	0.0539143	12.5667	ID=WALNUT_00006825-RA;Parent=WALNUT_00006825;Name=WALNUT_00006825-RA;Alias=uninformative,Interpro:IPR003439,Pfam:PF00005;Note=high_quality_partial_model;	1238714	1249425	ID=WALNUT_00006826-RA;Parent=WALNUT_00006826;Name=WALNUT_00006826-RA;Alias=serine-threonine protein kinase, plant-type, putative,Interpro:IPR001611,Interpro:IPR013210,Interpro:IPR025875,Pfam:PF00560,Pfam:PF08263,Pfam:PF12799,Pfam:PF13855;Note=high_quality_complete_model;	1267061	1269178
QTL10	T13	16	7394329	jcf7180001222160	1249419	8	NA	7.37124e-08	0.262032	0.148547	-14.1627	ID=WALNUT_00006825-RA;Parent=WALNUT_00006825;Name=WALNUT_00006825-RA;Alias=uninformative,Interpro:IPR003439,Pfam:PF00005;Note=high_quality_partial_model;	1238714	1249425	ID=WALNUT_00006826-RA;Parent=WALNUT_00006826;Name=WALNUT_00006826-RA;Alias=serine-threonine protein kinase, plant-type, putative,Interpro:IPR001611,Interpro:IPR013210,Interpro:IPR025875,Pfam:PF00560,Pfam:PF08263,Pfam:PF12799,Pfam:PF13855;Note=high_quality_complete_model;	1267061	1269178
QTL10	T10	16	7394329	jcf7180001222160	1249419	8	NA	1.27089e-07	0.262032	0.129577	-0.63958	ID=WALNUT_00006825-RA;Parent=WALNUT_00006825;Name=WALNUT_00006825-RA;Alias=uninformative,Interpro:IPR003439,Pfam:PF00005;Note=high_quality_partial_model;	1238714	1249425	ID=WALNUT_00006826-RA;Parent=WALNUT_00006826;Name=WALNUT_00006826-RA;Alias=serine-threonine protein kinase, plant-type, putative,Interpro:IPR001611,Interpro:IPR013210,Interpro:IPR025875,Pfam:PF00560,Pfam:PF08263,Pfam:PF12799,Pfam:PF13855;Note=high_quality_complete_model;	1267061	1269178
QTL10	T13	M	7394329	jcf7180001222160	1249419	8	NA	4.98971e-08	0.262032	0.108935	-12.2567	ID=WALNUT_00006825-RA;Parent=WALNUT_00006825;Name=WALNUT_00006825-RA;Alias=uninformative,Interpro:IPR003439,Pfam:PF00005;Note=high_quality_partial_model;	1238714	1249425	ID=WALNUT_00006826-RA;Parent=WALNUT_00006826;Name=WALNUT_00006826-RA;Alias=serine-threonine protein kinase, plant-type, putative,Interpro:IPR001611,Interpro:IPR013210,Interpro:IPR025875,Pfam:PF00560,Pfam:PF08263,Pfam:PF12799,Pfam:PF13855;Note=high_quality_complete_model;	1267061	1269178
QTL10	T13	17	7394329	jcf7180001222160	1249419	8	NA	3.02505e-08	0.262032	0.102879	-15.3694	ID=WALNUT_00006825-RA;Parent=WALNUT_00006825;Name=WALNUT_00006825-RA;Alias=uninformative,Interpro:IPR003439,Pfam:PF00005;Note=high_quality_partial_model;	1238714	1249425	ID=WALNUT_00006826-RA;Parent=WALNUT_00006826;Name=WALNUT_00006826-RA;Alias=serine-threonine protein kinase, plant-type, putative,Interpro:IPR001611,Interpro:IPR013210,Interpro:IPR025875,Pfam:PF00560,Pfam:PF08263,Pfam:PF12799,Pfam:PF13855;Note=high_quality_complete_model;	1267061	1269178
QTL10	T10	M	7394329	jcf7180001222160	1249419	8	NA	7.17009e-06	0.262032	0.0755788	-0.498087	ID=WALNUT_00006825-RA;Parent=WALNUT_00006825;Name=WALNUT_00006825-RA;Alias=uninformative,Interpro:IPR003439,Pfam:PF00005;Note=high_quality_partial_model;	1238714	1249425	ID=WALNUT_00006826-RA;Parent=WALNUT_00006826;Name=WALNUT_00006826-RA;Alias=serine-threonine protein kinase, plant-type, putative,Interpro:IPR001611,Interpro:IPR013210,Interpro:IPR025875,Pfam:PF00560,Pfam:PF08263,Pfam:PF12799,Pfam:PF13855;Note=high_quality_complete_model;	1267061	1269178
QTL10	T10	17	7394329	jcf7180001222160	1249419	8	NA	1.07709e-05	0.262032	0.0731719	-0.564828	ID=WALNUT_00006825-RA;Parent=WALNUT_00006825;Name=WALNUT_00006825-RA;Alias=uninformative,Interpro:IPR003439,Pfam:PF00005;Note=high_quality_partial_model;	1238714	1249425	ID=WALNUT_00006826-RA;Parent=WALNUT_00006826;Name=WALNUT_00006826-RA;Alias=serine-threonine protein kinase, plant-type, putative,Interpro:IPR001611,Interpro:IPR013210,Interpro:IPR025875,Pfam:PF00560,Pfam:PF08263,Pfam:PF12799,Pfam:PF13855;Note=high_quality_complete_model;	1267061	1269178
QTL10	T13	16	7400702	jcf7180001222160	1249745	8	NA	1.54131e-07	0.245989	0.140643	-13.9232	ID=WALNUT_00006825-RA;Parent=WALNUT_00006825;Name=WALNUT_00006825-RA;Alias=uninformative,Interpro:IPR003439,Pfam:PF00005;Note=high_quality_partial_model;	1238714	1249425	ID=WALNUT_00006826-RA;Parent=WALNUT_00006826;Name=WALNUT_00006826-RA;Alias=serine-threonine protein kinase, plant-type, putative,Interpro:IPR001611,Interpro:IPR013210,Interpro:IPR025875,Pfam:PF00560,Pfam:PF08263,Pfam:PF12799,Pfam:PF13855;Note=high_quality_complete_model;	1267061	1269178
QTL10	T10	16	7400702	jcf7180001222160	1249745	8	NA	2.25402e-07	0.245989	0.124035	-0.632967	ID=WALNUT_00006825-RA;Parent=WALNUT_00006825;Name=WALNUT_00006825-RA;Alias=uninformative,Interpro:IPR003439,Pfam:PF00005;Note=high_quality_partial_model;	1238714	1249425	ID=WALNUT_00006826-RA;Parent=WALNUT_00006826;Name=WALNUT_00006826-RA;Alias=serine-threonine protein kinase, plant-type, putative,Interpro:IPR001611,Interpro:IPR013210,Interpro:IPR025875,Pfam:PF00560,Pfam:PF08263,Pfam:PF12799,Pfam:PF13855;Note=high_quality_complete_model;	1267061	1269178
QTL10	T13	17	7400702	jcf7180001222160	1249745	8	NA	1.97696e-08	0.245989	0.1059	-15.7529	ID=WALNUT_00006825-RA;Parent=WALNUT_00006825;Name=WALNUT_00006825-RA;Alias=uninformative,Interpro:IPR003439,Pfam:PF00005;Note=high_quality_partial_model;	1238714	1249425	ID=WALNUT_00006826-RA;Parent=WALNUT_00006826;Name=WALNUT_00006826-RA;Alias=serine-threonine protein kinase, plant-type, putative,Interpro:IPR001611,Interpro:IPR013210,Interpro:IPR025875,Pfam:PF00560,Pfam:PF08263,Pfam:PF12799,Pfam:PF13855;Note=high_quality_complete_model;	1267061	1269178
QTL10	T13	M	7400702	jcf7180001222160	1249745	8	NA	8.76026e-08	0.245989	0.104608	-12.1296	ID=WALNUT_00006825-RA;Parent=WALNUT_00006825;Name=WALNUT_00006825-RA;Alias=uninformative,Interpro:IPR003439,Pfam:PF00005;Note=high_quality_partial_model;	1238714	1249425	ID=WALNUT_00006826-RA;Parent=WALNUT_00006826;Name=WALNUT_00006826-RA;Alias=serine-threonine protein kinase, plant-type, putative,Interpro:IPR001611,Interpro:IPR013210,Interpro:IPR025875,Pfam:PF00560,Pfam:PF08263,Pfam:PF12799,Pfam:PF13855;Note=high_quality_complete_model;	1267061	1269178
QTL10	T10	17	7400702	jcf7180001222160	1249745	8	NA	6.97153e-06	0.245989	0.076495	-0.583807	ID=WALNUT_00006825-RA;Parent=WALNUT_00006825;Name=WALNUT_00006825-RA;Alias=uninformative,Interpro:IPR003439,Pfam:PF00005;Note=high_quality_partial_model;	1238714	1249425	ID=WALNUT_00006826-RA;Parent=WALNUT_00006826;Name=WALNUT_00006826-RA;Alias=serine-threonine protein kinase, plant-type, putative,Interpro:IPR001611,Interpro:IPR013210,Interpro:IPR025875,Pfam:PF00560,Pfam:PF08263,Pfam:PF12799,Pfam:PF13855;Note=high_quality_complete_model;	1267061	1269178
QTL10	T10	M	7400702	jcf7180001222160	1249745	8	NA	2.88035e-05	0.245989	0.065133	-0.467142	ID=WALNUT_00006825-RA;Parent=WALNUT_00006825;Name=WALNUT_00006825-RA;Alias=uninformative,Interpro:IPR003439,Pfam:PF00005;Note=high_quality_partial_model;	1238714	1249425	ID=WALNUT_00006826-RA;Parent=WALNUT_00006826;Name=WALNUT_00006826-RA;Alias=serine-threonine protein kinase, plant-type, putative,Interpro:IPR001611,Interpro:IPR013210,Interpro:IPR025875,Pfam:PF00560,Pfam:PF08263,Pfam:PF12799,Pfam:PF13855;Note=high_quality_complete_model;	1267061	1269178
QTL10	T10	16	23443558	jcf7180001222160	1331462	8	NA	7.79008e-10	0.31016	0.180666	-0.739458	ID=WALNUT_00006827-RA;Parent=WALNUT_00006827;Name=WALNUT_00006827-RA;Alias=PREDICTED: CBS domain-containing protein CBSX6,Interpro:IPR000644,Pfam:PF00571;Note=high_quality_complete_model;	1328448	1332747	ID=WALNUT_00006828-RA;Parent=WALNUT_00006828;Name=WALNUT_00006828-RA;Alias=PREDICTED: putative auxin efflux carrier component 8,Interpro:IPR004776,Pfam:PF03547;Note=high_quality_complete_model;	1403581	1406685
QTL10	T13	16	23443558	jcf7180001222160	1331462	8	NA	5.14499e-09	0.31016	0.1777	-15.2236	ID=WALNUT_00006827-RA;Parent=WALNUT_00006827;Name=WALNUT_00006827-RA;Alias=PREDICTED: CBS domain-containing protein CBSX6,Interpro:IPR000644,Pfam:PF00571;Note=high_quality_complete_model;	1328448	1332747	ID=WALNUT_00006828-RA;Parent=WALNUT_00006828;Name=WALNUT_00006828-RA;Alias=PREDICTED: putative auxin efflux carrier component 8,Interpro:IPR004776,Pfam:PF03547;Note=high_quality_complete_model;	1403581	1406685
QTL10	T13	M	23443558	jcf7180001222160	1331462	8	NA	1.96049e-09	0.31016	0.134429	-13.4234	ID=WALNUT_00006827-RA;Parent=WALNUT_00006827;Name=WALNUT_00006827-RA;Alias=PREDICTED: CBS domain-containing protein CBSX6,Interpro:IPR000644,Pfam:PF00571;Note=high_quality_complete_model;	1328448	1332747	ID=WALNUT_00006828-RA;Parent=WALNUT_00006828;Name=WALNUT_00006828-RA;Alias=PREDICTED: putative auxin efflux carrier component 8,Interpro:IPR004776,Pfam:PF03547;Note=high_quality_complete_model;	1403581	1406685
QTL10	T13	17	23443558	jcf7180001222160	1331462	8	NA	1.54593e-09	0.31016	0.124339	-16.6155	ID=WALNUT_00006827-RA;Parent=WALNUT_00006827;Name=WALNUT_00006827-RA;Alias=PREDICTED: CBS domain-containing protein CBSX6,Interpro:IPR000644,Pfam:PF00571;Note=high_quality_complete_model;	1328448	1332747	ID=WALNUT_00006828-RA;Parent=WALNUT_00006828;Name=WALNUT_00006828-RA;Alias=PREDICTED: putative auxin efflux carrier component 8,Interpro:IPR004776,Pfam:PF03547;Note=high_quality_complete_model;	1403581	1406685
QTL10	T08	18	23443558	jcf7180001222160	1331462	8	NA	2.68902e-05	0.306011	0.106735	-1.00312	ID=WALNUT_00006827-RA;Parent=WALNUT_00006827;Name=WALNUT_00006827-RA;Alias=PREDICTED: CBS domain-containing protein CBSX6,Interpro:IPR000644,Pfam:PF00571;Note=high_quality_complete_model;	1328448	1332747	ID=WALNUT_00006828-RA;Parent=WALNUT_00006828;Name=WALNUT_00006828-RA;Alias=PREDICTED: putative auxin efflux carrier component 8,Interpro:IPR004776,Pfam:PF03547;Note=high_quality_complete_model;	1403581	1406685
QTL10	T10	17	23443558	jcf7180001222160	1331462	8	NA	4.5054e-06	0.31016	0.0798512	-0.578598	ID=WALNUT_00006827-RA;Parent=WALNUT_00006827;Name=WALNUT_00006827-RA;Alias=PREDICTED: CBS domain-containing protein CBSX6,Interpro:IPR000644,Pfam:PF00571;Note=high_quality_complete_model;	1328448	1332747	ID=WALNUT_00006828-RA;Parent=WALNUT_00006828;Name=WALNUT_00006828-RA;Alias=PREDICTED: putative auxin efflux carrier component 8,Interpro:IPR004776,Pfam:PF03547;Note=high_quality_complete_model;	1403581	1406685
QTL10	T10	M	23443558	jcf7180001222160	1331462	8	NA	4.96335e-06	0.31016	0.0783781	-0.49863	ID=WALNUT_00006827-RA;Parent=WALNUT_00006827;Name=WALNUT_00006827-RA;Alias=PREDICTED: CBS domain-containing protein CBSX6,Interpro:IPR000644,Pfam:PF00571;Note=high_quality_complete_model;	1328448	1332747	ID=WALNUT_00006828-RA;Parent=WALNUT_00006828;Name=WALNUT_00006828-RA;Alias=PREDICTED: putative auxin efflux carrier component 8,Interpro:IPR004776,Pfam:PF03547;Note=high_quality_complete_model;	1403581	1406685
QTL10	T13	16	12418133	jcf7180001221939	30822	8	NA	9.49353e-08	0.368984	0.145827	-12.6713	ID=WALNUT_00023714-RA;Parent=WALNUT_00023714;Name=WALNUT_00023714-RA;Alias=PREDICTED: ALBINO3-like protein 2, chloroplastic-like,Interpro:IPR013105,Pfam:PF07719,Pfam:PF14559;Note=high_quality_partial_model;	9963	24629	.	.	.
QTL10	T13	M	12418133	jcf7180001221939	30822	8	NA	3.9621e-09	0.368984	0.1288	-12.0506	ID=WALNUT_00023714-RA;Parent=WALNUT_00023714;Name=WALNUT_00023714-RA;Alias=PREDICTED: ALBINO3-like protein 2, chloroplastic-like,Interpro:IPR013105,Pfam:PF07719,Pfam:PF14559;Note=high_quality_partial_model;	9963	24629	.	.	.
QTL10	T10	16	12418133	jcf7180001221939	30822	8	NA	3.25005e-07	0.368984	0.120518	-0.556048	ID=WALNUT_00023714-RA;Parent=WALNUT_00023714;Name=WALNUT_00023714-RA;Alias=PREDICTED: ALBINO3-like protein 2, chloroplastic-like,Interpro:IPR013105,Pfam:PF07719,Pfam:PF14559;Note=high_quality_partial_model;	9963	24629	.	.	.
QTL10	T10	M	12418133	jcf7180001221939	30822	8	NA	2.80518e-07	0.368984	0.100747	-0.519352	ID=WALNUT_00023714-RA;Parent=WALNUT_00023714;Name=WALNUT_00023714-RA;Alias=PREDICTED: ALBINO3-like protein 2, chloroplastic-like,Interpro:IPR013105,Pfam:PF07719,Pfam:PF14559;Note=high_quality_partial_model;	9963	24629	.	.	.
QTL10	T13	17	12418133	jcf7180001221939	30822	8	NA	1.27762e-07	0.368984	0.0927695	-13.1824	ID=WALNUT_00023714-RA;Parent=WALNUT_00023714;Name=WALNUT_00023714-RA;Alias=PREDICTED: ALBINO3-like protein 2, chloroplastic-like,Interpro:IPR013105,Pfam:PF07719,Pfam:PF14559;Note=high_quality_partial_model;	9963	24629	.	.	.
QTL10	T13	18	12418133	jcf7180001221939	30822	8	NA	1.16919e-05	0.368984	0.0807502	-10.2879	ID=WALNUT_00023714-RA;Parent=WALNUT_00023714;Name=WALNUT_00023714-RA;Alias=PREDICTED: ALBINO3-like protein 2, chloroplastic-like,Interpro:IPR013105,Pfam:PF07719,Pfam:PF14559;Note=high_quality_partial_model;	9963	24629	.	.	.
QTL10	T10	18	12418133	jcf7180001221939	30822	8	NA	4.11417e-05	0.368984	0.0685367	-0.451416	ID=WALNUT_00023714-RA;Parent=WALNUT_00023714;Name=WALNUT_00023714-RA;Alias=PREDICTED: ALBINO3-like protein 2, chloroplastic-like,Interpro:IPR013105,Pfam:PF07719,Pfam:PF14559;Note=high_quality_partial_model;	9963	24629	.	.	.
QTL10	T10	17	12418133	jcf7180001221939	30822	8	NA	2.07189e-05	0.368984	0.0682149	-0.491978	ID=WALNUT_00023714-RA;Parent=WALNUT_00023714;Name=WALNUT_00023714-RA;Alias=PREDICTED: ALBINO3-like protein 2, chloroplastic-like,Interpro:IPR013105,Pfam:PF07719,Pfam:PF14559;Note=high_quality_partial_model;	9963	24629	.	.	.
QTL10	T13	16	7393517	deg7180000899761	4611	8	NA	5.25685e-11	0.347594	0.230199	-17.1518	.	.	.	.	.	.
QTL10	T13	16	7403114|F|0-20:C>T-20:C>T	jcf7180001221693	117590	8	NA	2.73757e-09	0.315508	0.184753	-22.8209	ID=WALNUT_00021963-RA;Parent=WALNUT_00021963;Name=WALNUT_00021963-RA;Alias=PREDICTED: serine/threonine-protein phosphatase 2A regulatory subunit B'' subunit alpha-like,Interpro:IPR011992,Pfam:PF13499;Note=high_quality_partial_model;	115490	133336	.	.	.
QTL10	T13	16	7393846|F|0-40:C>T-40:C>T	jcf7180001221693	132607	8	NA	2.81771e-09	0.318182	0.184429	-22.928	ID=WALNUT_00021963-RA;Parent=WALNUT_00021963;Name=WALNUT_00021963-RA;Alias=PREDICTED: serine/threonine-protein phosphatase 2A regulatory subunit B'' subunit alpha-like,Interpro:IPR011992,Pfam:PF13499;Note=high_quality_partial_model;	115490	133336	.	.	.
QTL10	T13	16	7390173	jcf7180001221693	32964	8	NA	4.01268e-09	0.283422	0.180472	-14.7703	.	.	.	.	.	.
QTL10	T13	16	7406145|F|0-12:C>T-12:C>T	jcf7180001215435	11474	8	NA	5.11933e-09	0.302139	0.177755	-17.2753	ID=WALNUT_00023531-RA;Parent=WALNUT_00023531;Name=WALNUT_00023531-RA;Alias=uninformative,Interpro:IPR006936,Pfam:PF04852;Note=high_quality_complete_model;	3411	3968	.	.	.
QTL10	T13	16	7393636|F|0-11:G>T-11:G>T	jcf7180001171712	791	8	NA	7.21217e-09	0.270053	0.173947	-21.7089	.	.	.	.	.	.
QTL10	T13	16	7405346|F|0-30:G>C-30:G>C	jcf7180001169773	3462	8	NA	7.22164e-09	0.163102	0.173932	-29.3352	ID=WALNUT_00030932-RA;Parent=WALNUT_00030932;Name=WALNUT_00030932-RA;Alias=PREDICTED: probable aldo-keto reductase 1-like,Interpro:IPR023210,Pfam:PF00248;Note=high_quality_complete_model;	1946	6625	.	.	.
QTL10	T10	16	7406005	NA	NA	8	NA	1.65745e-09	0.449198	0.172889	-0.739877	.	.	.	.	.	.
QTL10	T13	M	7393517	deg7180000899761	4611	8	NA	4.06783e-11	0.347594	0.166316	-14.876	.	.	.	.	.	.
QTL10	T13	16	7406145	jcf7180001215435	11462	8	NA	2.83236e-08	0.240642	0.158908	-14.5307	ID=WALNUT_00023531-RA;Parent=WALNUT_00023531;Name=WALNUT_00023531-RA;Alias=uninformative,Interpro:IPR006936,Pfam:PF04852;Note=high_quality_complete_model;	3411	3968	.	.	.
QTL10	T13	16	7390167	super208	64102	8	NA	4.28844e-08	0.26738	0.154399	-14.8906	ID=WALNUT_00025836-RA;Parent=WALNUT_00025836;Name=WALNUT_00025836-RA;Alias=uninformative,no protein domains;Note=low_quality_model;	60917	64893	.	.	.
QTL10	T13	16	100018415|F|0-46:C>T-46:C>T	jcf7180001221693	123506	8	NA	5.04388e-08	0.334225	0.152642	-17.9657	ID=WALNUT_00021963-RA;Parent=WALNUT_00021963;Name=WALNUT_00021963-RA;Alias=PREDICTED: serine/threonine-protein phosphatase 2A regulatory subunit B'' subunit alpha-like,Interpro:IPR011992,Pfam:PF13499;Note=high_quality_partial_model;	115490	133336	.	.	.
QTL10	T10	16	7393517	deg7180000899761	4611	8	NA	1.76341e-08	0.347594	0.148996	-0.664378	.	.	.	.	.	.
QTL10	T10	M	7393517	deg7180000899761	4611	8	NA	8.25388e-10	0.347594	0.148785	-0.680067	.	.	.	.	.	.
QTL10	T13	M	7393636|F|0-11:G>T-11:G>T	jcf7180001171712	791	8	NA	4.11651e-10	0.270053	0.147092	-20.239	.	.	.	.	.	.
QTL10	T13	M	7403114|F|0-20:C>T-20:C>T	jcf7180001221693	117590	8	NA	4.4768e-10	0.315508	0.146405	-20.6209	ID=WALNUT_00021963-RA;Parent=WALNUT_00021963;Name=WALNUT_00021963-RA;Alias=PREDICTED: serine/threonine-protein phosphatase 2A regulatory subunit B'' subunit alpha-like,Interpro:IPR011992,Pfam:PF13499;Note=high_quality_partial_model;	115490	133336	.	.	.
QTL10	T13	M	7393846|F|0-40:C>T-40:C>T	jcf7180001221693	132607	8	NA	5.32646e-10	0.318182	0.144985	-20.6305	ID=WALNUT_00021963-RA;Parent=WALNUT_00021963;Name=WALNUT_00021963-RA;Alias=PREDICTED: serine/threonine-protein phosphatase 2A regulatory subunit B'' subunit alpha-like,Interpro:IPR011992,Pfam:PF13499;Note=high_quality_partial_model;	115490	133336	.	.	.
QTL10	T13	M	100018415|F|0-46:C>T-46:C>T	jcf7180001221693	123506	8	NA	7.68573e-10	0.334225	0.141997	-17.4724	ID=WALNUT_00021963-RA;Parent=WALNUT_00021963;Name=WALNUT_00021963-RA;Alias=PREDICTED: serine/threonine-protein phosphatase 2A regulatory subunit B'' subunit alpha-like,Interpro:IPR011992,Pfam:PF13499;Note=high_quality_partial_model;	115490	133336	.	.	.
QTL10	T13	M	7406145|F|0-12:C>T-12:C>T	jcf7180001215435	11474	8	NA	9.80337e-10	0.302139	0.140022	-15.5125	ID=WALNUT_00023531-RA;Parent=WALNUT_00023531;Name=WALNUT_00023531-RA;Alias=uninformative,Interpro:IPR006936,Pfam:PF04852;Note=high_quality_complete_model;	3411	3968	.	.	.
QTL10	T13	16	7407981|F|0-27:C>A-27:C>A	NA	NA	8	NA	2.61414e-07	0.409091	0.135028	-14.5838	.	.	.	.	.	.
QTL10	T10	16	7406145|F|0-12:C>T-12:C>T	jcf7180001215435	11474	8	NA	1.06382e-07	0.302139	0.131305	-0.716968	ID=WALNUT_00023531-RA;Parent=WALNUT_00023531;Name=WALNUT_00023531-RA;Alias=uninformative,Interpro:IPR006936,Pfam:PF04852;Note=high_quality_complete_model;	3411	3968	.	.	.
QTL10	T10	16	7390173	jcf7180001221693	32964	8	NA	1.4107e-07	0.283422	0.128564	-0.607421	.	.	.	.	.	.
QTL10	T13	16	7403115	jcf7180001219811	15681	8	NA	5.81589e-07	0.470588	0.126604	-11.6035	ID=WALNUT_00029411-RA;Parent=WALNUT_00029411;Name=WALNUT_00029411-RA;Alias=PREDICTED: serine/threonine-protein phosphatase 2A regulatory subunit B'' subunit alpha-like,Interpro:IPR011992,Pfam:PF13499;Note=high_quality_partial_model;	4	20888	.	.	.
QTL10	T13	M	7390173	jcf7180001221693	32964	8	NA	5.62192e-09	0.283422	0.126018	-12.4177	.	.	.	.	.	.
QTL10	T13	16	7406005|F|0-51:T>A-51:T>A	NA	NA	8	NA	6.20579e-07	0.374332	0.125925	16.949	.	.	.	.	.	.
QTL10	T13	M	7405346|F|0-30:G>C-30:G>C	jcf7180001169773	3462	8	NA	6.64132e-09	0.163102	0.124698	-25.2135	ID=WALNUT_00030932-RA;Parent=WALNUT_00030932;Name=WALNUT_00030932-RA;Alias=PREDICTED: probable aldo-keto reductase 1-like,Interpro:IPR023210,Pfam:PF00248;Note=high_quality_complete_model;	1946	6625	.	.	.
QTL10	T10	M	7393636|F|0-11:G>T-11:G>T	jcf7180001171712	791	8	NA	1.61708e-08	0.270053	0.123824	-0.903313	.	.	.	.	.	.
QTL10	T13	18	7393517	deg7180000899761	4611	8	NA	8.72892e-08	0.347594	0.123669	-13.7183	.	.	.	.	.	.
QTL10	T13	M	7406145	jcf7180001215435	11462	8	NA	8.4514e-09	0.240642	0.122793	-12.8582	ID=WALNUT_00023531-RA;Parent=WALNUT_00023531;Name=WALNUT_00023531-RA;Alias=uninformative,Interpro:IPR006936,Pfam:PF04852;Note=high_quality_complete_model;	3411	3968	.	.	.
QTL10	T13	M	7409907|F|0-10:T>A-10:T>A	deg7180001113258	260	8	NA	8.93149e-09	0.28877	0.122357	-20.3821	.	.	.	.	.	.
QTL10	T13	16	7409907|F|0-10:T>A-10:T>A	deg7180001113258	260	8	NA	1.2803e-06	0.28877	0.11838	-19.6506	.	.	.	.	.	.
QTL10	T13	M	7387383	NA	NA	8	NA	2.35865e-08	0.352941	0.114745	-12.4992	.	.	.	.	.	.
QTL10	T13	17	7409907|F|0-10:T>A-10:T>A	deg7180001113258	260	8	NA	6.35507e-09	0.28877	0.114039	-25.1986	.	.	.	.	.	.
QTL10	T10	16	7393846|F|0-40:C>T-40:C>T	jcf7180001221693	132607	8	NA	7.03925e-07	0.318182	0.113146	-0.86399	ID=WALNUT_00021963-RA;Parent=WALNUT_00021963;Name=WALNUT_00021963-RA;Alias=PREDICTED: serine/threonine-protein phosphatase 2A regulatory subunit B'' subunit alpha-like,Interpro:IPR011992,Pfam:PF13499;Note=high_quality_partial_model;	115490	133336	.	.	.
QTL10	T10	16	7406145	jcf7180001215435	11462	8	NA	7.90626e-07	0.240642	0.112044	-0.594234	ID=WALNUT_00023531-RA;Parent=WALNUT_00023531;Name=WALNUT_00023531-RA;Alias=uninformative,Interpro:IPR006936,Pfam:PF04852;Note=high_quality_complete_model;	3411	3968	.	.	.
QTL10	T13	17	7393517	deg7180000899761	4611	8	NA	9.05894e-09	0.347594	0.111484	-15.5745	.	.	.	.	.	.
QTL10	T10	16	7403114|F|0-20:C>T-20:C>T	jcf7180001221693	117590	8	NA	9.27632e-07	0.315508	0.110532	-0.848933	ID=WALNUT_00021963-RA;Parent=WALNUT_00021963;Name=WALNUT_00021963-RA;Alias=PREDICTED: serine/threonine-protein phosphatase 2A regulatory subunit B'' subunit alpha-like,Interpro:IPR011992,Pfam:PF13499;Note=high_quality_partial_model;	115490	133336	.	.	.
QTL10	T10	16	7407981|F|0-27:C>A-27:C>A	NA	NA	8	NA	9.35053e-07	0.409091	0.110456	-0.63307	.	.	.	.	.	.
QTL10	T10	16	7393636|F|0-11:G>T-11:G>T	jcf7180001171712	791	8	NA	1.06308e-06	0.270053	0.109244	-0.828724	.	.	.	.	.	.
QTL10	T10	17	7393517	deg7180000899761	4611	8	NA	1.2586e-07	0.347594	0.108137	-0.666371	.	.	.	.	.	.
QTL10	T13	18	7406145	jcf7180001215435	11462	8	NA	5.23492e-07	0.240642	0.107638	-13.0429	ID=WALNUT_00023531-RA;Parent=WALNUT_00023531;Name=WALNUT_00023531-RA;Alias=uninformative,Interpro:IPR006936,Pfam:PF04852;Note=high_quality_complete_model;	3411	3968	.	.	.
QTL10	T13	17	100018415|F|0-46:C>T-46:C>T	jcf7180001221693	123506	8	NA	1.9202e-08	0.334225	0.106107	-19.5237	ID=WALNUT_00021963-RA;Parent=WALNUT_00021963;Name=WALNUT_00021963-RA;Alias=PREDICTED: serine/threonine-protein phosphatase 2A regulatory subunit B'' subunit alpha-like,Interpro:IPR011992,Pfam:PF13499;Note=high_quality_partial_model;	115490	133336	.	.	.
QTL10	T10	18	7393517	deg7180000899761	4611	8	NA	4.73144e-07	0.347594	0.105959	-0.605731	.	.	.	.	.	.
QTL10	T10	M	7406145|F|0-12:C>T-12:C>T	jcf7180001215435	11474	8	NA	1.50615e-07	0.302139	0.105705	-0.656892	ID=WALNUT_00023531-RA;Parent=WALNUT_00023531;Name=WALNUT_00023531-RA;Alias=uninformative,Interpro:IPR006936,Pfam:PF04852;Note=high_quality_complete_model;	3411	3968	.	.	.
QTL10	T13	M	7403115	jcf7180001219811	15681	8	NA	8.35081e-08	0.470588	0.104975	-10.6033	ID=WALNUT_00029411-RA;Parent=WALNUT_00029411;Name=WALNUT_00029411-RA;Alias=PREDICTED: serine/threonine-protein phosphatase 2A regulatory subunit B'' subunit alpha-like,Interpro:IPR011992,Pfam:PF13499;Note=high_quality_partial_model;	4	20888	.	.	.
QTL10	T13	M	7409908	jcf7180001218269	39372	8	NA	8.49296e-08	0.433155	0.104845	-11.3913	ID=WALNUT_00025405-RA;Parent=WALNUT_00025405;Name=WALNUT_00025405-RA;Alias=uninformative,no protein domains;Note=low_quality_model;	40605	44969	.	.	.
QTL10	T13	M	7390167	super208	64102	8	NA	1.03174e-07	0.26738	0.103356	-12.3378	ID=WALNUT_00025836-RA;Parent=WALNUT_00025836;Name=WALNUT_00025836-RA;Alias=uninformative,no protein domains;Note=low_quality_model;	60917	64893	.	.	.
QTL10	T13	18	7393636|F|0-11:G>T-11:G>T	jcf7180001171712	791	8	NA	9.50133e-07	0.270053	0.102388	-18.1743	.	.	.	.	.	.
QTL10	T10	17	7393636|F|0-11:G>T-11:G>T	jcf7180001171712	791	8	NA	3.2071e-07	0.270053	0.10061	-0.936078	.	.	.	.	.	.
QTL10	T10	18	7393636|F|0-11:G>T-11:G>T	jcf7180001171712	791	8	NA	9.13522e-07	0.270053	0.100296	-0.858002	.	.	.	.	.	.
QTL10	T10	M	7393846|F|0-40:C>T-40:C>T	jcf7180001221693	132607	8	NA	3.33107e-07	0.318182	0.099385	-0.83015	ID=WALNUT_00021963-RA;Parent=WALNUT_00021963;Name=WALNUT_00021963-RA;Alias=PREDICTED: serine/threonine-protein phosphatase 2A regulatory subunit B'' subunit alpha-like,Interpro:IPR011992,Pfam:PF13499;Note=high_quality_partial_model;	115490	133336	.	.	.
QTL10	T10	M	7403114|F|0-20:C>T-20:C>T	jcf7180001221693	117590	8	NA	4.44995e-07	0.315508	0.0970958	-0.816003	ID=WALNUT_00021963-RA;Parent=WALNUT_00021963;Name=WALNUT_00021963-RA;Alias=PREDICTED: serine/threonine-protein phosphatase 2A regulatory subunit B'' subunit alpha-like,Interpro:IPR011992,Pfam:PF13499;Note=high_quality_partial_model;	115490	133336	.	.	.
QTL10	T13	M	7407981|F|0-27:C>A-27:C>A	NA	NA	8	NA	2.64236e-07	0.409091	0.0962106	-12.5058	.	.	.	.	.	.
QTL10	T13	17	7403114|F|0-20:C>T-20:C>T	jcf7180001221693	117590	8	NA	7.97107e-08	0.315508	0.0960594	-21.4756	ID=WALNUT_00021963-RA;Parent=WALNUT_00021963;Name=WALNUT_00021963-RA;Alias=PREDICTED: serine/threonine-protein phosphatase 2A regulatory subunit B'' subunit alpha-like,Interpro:IPR011992,Pfam:PF13499;Note=high_quality_partial_model;	115490	133336	.	.	.
QTL10	T10	M	100018415|F|0-46:C>T-46:C>T	jcf7180001221693	123506	8	NA	5.07761e-07	0.334225	0.0960557	-0.702536	ID=WALNUT_00021963-RA;Parent=WALNUT_00021963;Name=WALNUT_00021963-RA;Alias=PREDICTED: serine/threonine-protein phosphatase 2A regulatory subunit B'' subunit alpha-like,Interpro:IPR011992,Pfam:PF13499;Note=high_quality_partial_model;	115490	133336	.	.	.
QTL10	T10	17	7409907|F|0-10:T>A-10:T>A	deg7180001113258	260	8	NA	5.91756e-07	0.28877	0.0957311	-0.995822	.	.	.	.	.	.
QTL10	T13	17	7393846|F|0-40:C>T-40:C>T	jcf7180001221693	132607	8	NA	1.07866e-07	0.318182	0.0939477	-21.3556	ID=WALNUT_00021963-RA;Parent=WALNUT_00021963;Name=WALNUT_00021963-RA;Alias=PREDICTED: serine/threonine-protein phosphatase 2A regulatory subunit B'' subunit alpha-like,Interpro:IPR011992,Pfam:PF13499;Note=high_quality_partial_model;	115490	133336	.	.	.
QTL10	T13	17	7409908	jcf7180001218269	39372	8	NA	1.17194e-07	0.433155	0.0933701	-13.8645	ID=WALNUT_00025405-RA;Parent=WALNUT_00025405;Name=WALNUT_00025405-RA;Alias=uninformative,no protein domains;Note=low_quality_model;	40605	44969	.	.	.
QTL10	T13	17	7393636|F|0-11:G>T-11:G>T	jcf7180001171712	791	8	NA	1.2857e-07	0.270053	0.0927256	-20.6807	.	.	.	.	.	.
QTL10	T10	M	7406145	jcf7180001215435	11462	8	NA	7.93338e-07	0.240642	0.0925518	-0.546553	ID=WALNUT_00023531-RA;Parent=WALNUT_00023531;Name=WALNUT_00023531-RA;Alias=uninformative,Interpro:IPR006936,Pfam:PF04852;Note=high_quality_complete_model;	3411	3968	.	.	.
QTL10	T10	M	7390173	jcf7180001221693	32964	8	NA	9.54592e-07	0.283422	0.0911051	-0.517205	.	.	.	.	.	.
QTL10	T13	17	7387383	NA	NA	8	NA	1.74788e-07	0.352941	0.090595	-14.3162	.	.	.	.	.	.
QTL10	T10	17	7394973|F|0-27:T>G-27:T>G	jcf7180001214093	448	8	NA	1.39033e-06	0.34492	0.0889944	-0.876284	.	.	.	.	.	.
QTL10	T13	M	12418082	jcf7180001215435	11396	8	NA	8.4917e-07	0.272727	0.0874636	-10.4227	ID=WALNUT_00023531-RA;Parent=WALNUT_00023531;Name=WALNUT_00023531-RA;Alias=uninformative,Interpro:IPR006936,Pfam:PF04852;Note=high_quality_complete_model;	3411	3968	.	.	.
QTL10	T13	17	7406145|F|0-12:C>T-12:C>T	jcf7180001215435	11474	8	NA	2.81475e-07	0.302139	0.0873063	-15.7909	ID=WALNUT_00023531-RA;Parent=WALNUT_00023531;Name=WALNUT_00023531-RA;Alias=uninformative,Interpro:IPR006936,Pfam:PF04852;Note=high_quality_complete_model;	3411	3968	.	.	.
QTL10	T13	17	7394973|F|0-27:T>G-27:T>G	jcf7180001214093	448	8	NA	3.07917e-07	0.34492	0.0866889	-19.9553	.	.	.	.	.	.
QTL10	T13	M	7400826	jcf7180001218269	40267	8	NA	1.1268e-06	0.417112	0.0853647	-10.5244	ID=WALNUT_00025405-RA;Parent=WALNUT_00025405;Name=WALNUT_00025405-RA;Alias=uninformative,no protein domains;Note=low_quality_model;	40605	44969	.	.	.
[truncated: 91 more rows]
